# Supplementary material for: A molecular phenotypic map of malignant pleural mesothelioma
Source: Gigascience. 2023 Jan 27;12:giac128. doi: 10.1093/gigascience/giac128 (PMC9881451; doi:10.1093/gigascience/giac128)
Supplement: giac128_Supplemental_Files [file giac128_supplemental_files.zip]

Archive with 4 entries (4 files):
- supp-1.pdf
- supp-2.tsv
- Supplementary_Note1.docx
- TableS2.xlsx
