# Supplementary material for: A molecular phenotypic map of malignant pleural mesothelioma
Source: Gigascience. 2023 Jan 27;12:giac128. doi: 10.1093/gigascience/giac128 (PMC9881451; doi:10.1093/gigascience/giac128)
Supplement: giac128_Supplemental_Files [file giac128_supplemental_files.zip › TableS2.xlsx]

## Sheet: TableS2
Sample	WGS.WES	RNA	Meth	Sex	Age	Smoking	Asbestos	Abestos.Score	Survival.Time	Survival.Event	Grade	Stage_T	Stage_N	Necrosis	Vessel	Type	Type.Review	Epithelioid.Component	Sarcomatoid.Component	Epithelioid.Review	Sarcomatoid.Review	Subtype1	Subtype2	Acinar.Component	Macrocystic.Component	Micropapillary.Component	Papillary.Component	Solid.Component	Trabecular.Component	Tubulopapillary.Component	Microcystic.Component	IHC.BAP1	AI	Bueno.score	Blum.Escore	Blum.Sscore	B.cells	Macrophages.M1	Macrophages.M2	Monocytes	Neutrophils	NK.cells	T.cells.CD4	T.cells.CD8	Tregs	Dendritic.cells	Total.Immune.cells	Purity.Patho	Purity.WES/WGS
TCGA-3H-AB3M-01	YES	YES	YES	F	53	NA	Exposed	NA	29.095890410959	dead	2	T3	N2	-	NA	MME	MME	100	0	100	0	acinar	micropapillary	0.85	0	0	0	0	0	0	0	NA	1.3198291	-0.30904729706223	0.9359	0.0641	0.00810995435256641	0.0536779720831298	0.0626150797240728	6.6415685733584e-4	0.0264556255952011	0.0116802451442017	0	0.00600792189402559	0.0103481931097271	0	0.17955914876026	2	0.83
TCGA-3H-AB3S-01	YES	YES	YES	M	69	NA	Exposed	NA	12.6575342465754	dead	2	T2	N0	-	NA	MME	MME	100	0	NA	NA	acinar	solid	0.85	0	0	0	0.075	0	0	0	NA	0.63379645	-0.303655298976013	1	0	0.00520353428753195	0.0372715425077308	0.0470918693465645	0.0447122196401076	0	0.0104838064098204	0	0.0224500885702841	0.00729312947599293	0	0.174506190238032	1	0.81
TCGA-3H-AB3T-01	YES	YES	YES	M	79	NA	Exposed	NA	13.6109589041096	dead	3	T1	N0	-	NA	NOS	MME	NA	0	100	0	solid	acinar	0	0	0	0	0.85	0	0	0	NA	1.184381	-0.773310672615541	0	1	0.00839295327232716	0.0850064179026369	0.060030275732889	0.00739212930939568	0.0476984241153757	0.00400140405235078	0	0.0400734814642442	0.0206716254815925	0	0.273266711330812	2	0.44
TCGA-3H-AB3U-01	YES	YES	YES	M	71	NA	Exposed	NA	27.1561643835617	dead	3	T3	N0	-	NA	MME	MME	100	0	100	0	solid	trabecular	0	0	0	0	0.85	0.15	0	0	NA	0.1296533	-0.163225311866596	1	0	0.0096438855012783	0.0202167834236439	0.0663516997909217	0	0.0197909235127079	0.0263997243382541	0	0.00776631497734179	4.73083118783e-4	0.00256954070185922	0.15321195536479	NA	0.76
TCGA-3H-AB3X-01	YES	YES	YES	M	62	NA	Exposed	NA	48.986301369863	alive	2	T3	N0	-	NA	MME	MME	100	0	100	0	micropapillary	acinar	0.15	0	0.85	0	0	0	0	0	NA	0.8262348	-0.645709425032311	0.9378	0.0622	0.0989401696261343	0.0206242018897089	0.0512255676175265	0.101837313293941	0	0.00418120796744284	0	0.0286423100187655	0.0104967537928692	0	0.315947524206389	1	0.74
TCGA-3U-A98D-01	YES	YES	YES	M	80	NA	Exposed	NA	4.66849315068493	dead	2	T2	N2	-	NA	MMB	MME	NA	80	NA	NA	acinar	micropapillary	1	0	0	0	0	0	0	0	NA	1.184381	-0.555183928202295	0.7369	0.2631	0.00711923211604335	0.11844426605457	0.0428380069031334	0	0.0205218000091216	0.011681694641296	0	0.0080291860324602	0.0140401879387196	0	0.222674373695344	0	0.65
TCGA-3U-A98E-01	YES	YES	YES	F	71	NA	Unknown	NA	62.9917808219178	alive	2	T4	N2	-	NA	MME	MME	100	0	100	0	acinar	micropapillary	0.85	0	0.15	0	0	0	0	0	NA	-0.16799542	-0.0719608486892013	1	0	0.0140129845278619	0.0566247175139205	0.0622597972656199	0	0.0290566269677574	0.0289308174121259	0	0.0134655377294891	0.016870801729453	0	0.221221283146228	0	0.81
TCGA-3U-A98F-01	YES	YES	YES	M	73	NA	Exposed	NA	17.6219178082192	dead	2	T3	N0	+/++	NA	MMS	MMB	NA	70	20	80	NR	NR	NA	0	NA	NA	NA	NA	0	0	NA	-0.062056717	-0.519936064715163	0.6087	0.3913	0.00569101423607091	0.00332364345308197	0.0500186170341759	0.0380380225276426	0	0.0108800108942329	0	0.00256085099304974	0.0326514046819934	0.0140229914854377	0.157186555305685	1	0.94
TCGA-3U-A98G-01	YES	YES	YES	M	71	NA	Exposed	NA	20.7123287671232	dead	2	T4	N0	+/++	NA	MMB	MMB	NA	75	30	70	acinar	NR	0	0	0	0	0	0	0	0	NA	0.07859	-0.931490074179314	0	1	0.00848474168038988	0.0586735002995702	0.0440841176194455	0	0.042898267764717	0.00590398119335533	0.0247115987194009	0.0175701633799252	0.0127006357612714	0	0.215027006418075	1	NA
TCGA-3U-A98H-01	YES	YES	YES	M	57	NA	Unknown	NA	38.0054794520548	dead	2	T4	N2	-	NA	MME	MME	100	0	100	0	solid	trabecular	0	0	0	0	0.85	0.15	0	0	NA	-0.14248373	-0.228983683773813	0.8996	0.1004	0.021736523694389	0.0662820188600434	0.0825644742055807	8.1628076581379e-4	0.013553015909301	0.0082740360365652	0	0.0187223647798125	0.0345123805028439	0.00612055401253869	0.252581648766888	1	0.38
TCGA-3U-A98I-01	YES	YES	YES	M	68	NA	Exposed	NA	28.2739726027397	dead	2	T4	N3	-	NA	MME	MME	100	0	100	0	acinar	micropapillary	0.85	0	0	0	0	0	0	0	NA	0.13872033	-0.675717914374434	0.5618	0.4382	0.00740408568251834	0.168788592162731	0.0951035899967963	0	0.0103327294917826	0.0123015464170251	0	0.0034243302465725	0.0255305612674065	0	0.322885435264833	1	0.52
TCGA-3U-A98J-01	YES	YES	YES	M	55	NA	Exposed	NA	24.3616438356164	dead	2	T3	N2	-	NA	MME	MME	100	0	100	0	micropapillary	acinar	0.15	0	0.85	0	0	0	0	0	NA	-0.16808467	-0.333069147294562	0.6538	0	0.0143025024169442	0.0520319114130754	0.0643563481492731	0	0.0227332534276094	0.0160805098186844	0	0.0198188046098735	0.00785151213835695	0	0.197174841973817	1	0.57
TCGA-LK-A4NW-01	YES	YES	YES	M	60	NA	Exposed	NA	17.9506849315068	dead	2	T4	N2	-	NA	MME	MME	100	0	100	0	acinar	solid	0.85	0	0	0	0.15	0	0	0	NA	0.8257431	-0.0654557048230826	1	0	0.00497215850731727	0.0393490954570296	0.0593915042570362	0	0.0426907874271373	0.0102884670624581	0.0256910040858745	0.0047417954333339	0.00490719824811426	0	0.192032010478301	1	0.48
TCGA-LK-A4NZ-01	YES	YES	YES	M	75	NA	Non exposed	NA	8.02191780821918	dead	2	T2	N0	-	NA	MME	MME	100	0	100	0	acinar	micropapillary	0.85	0	0	0	0	0	0	0	NA	0.50210404	-0.103097934766212	0.4121	0	0.0160534711793031	0.0407599916799706	0.051714908361125	0.0555946739715761	0	0.0167568806156181	0	0.024537136739426	0.0160969649503191	0	0.221514027497338	1	0.39
TCGA-LK-A4O0-01	YES	YES	YES	M	81	NA	Non exposed	NA	6.08219178082192	dead	2	T1a	N0	-	NA	MMS	MMS	0	100	0	100	.	.	NA	0	NA	NA	NA	NA	0	0	NA	-0.25843623	-1.10695311170157	0	1	0.0186910749781452	0.0407324501827387	0.0465770262276763	0	0.0744256252581508	0.0046656168955375	0	0.00973157724291604	0.0127715396063873	0	0.207594910391552	1	0.49
TCGA-LK-A4O2-01	YES	YES	YES	F	56	NA	NA	NA	1.87397260273973	dead	2	T3	N0	-	NA	MME	MME	100	0	100	0	solid	acinar	0	0	0	0	0.85	0	0	0	NA	-0.040306665	-0.294011976152634	0.7368	0.2632	0.011001919589857	0.138571535638256	0.0999629015278782	0	0.0204214477760031	0.0118682027139829	0	0.00131738192237659	0.0073360507477162	0	0.290479439916071	1	0.49
TCGA-LK-A4O5-01	YES	YES	YES	F	68	NA	NA	NA	12.7232876712329	dead	3	T3	N0	-	NA	MME	MME	100	0	100	0	solid	micropapillary	0	0	0.15	0	0.85	0	0	0	NA	0.9909934	-0.242491385182184	0.9888	0.0112	0.00745309671236461	0.105156298780672	0.0517352077426192	0	0.0328383738069059	0.00885559578364993	0	0.0334272231758825	0.0169746915444069	0	0.256440487546501	2	0.66
TCGA-LK-A4O6-01	YES	YES	YES	F	66	NA	NA	NA	14.7287671232876	dead	2	T3	N1	-	NA	MMB	MMB	NA	40	60	40	micropapillary	NR	NA	0	0.5	NA	NA	NA	0	0	NA	1.184381	-0.334978921934543	0.8402	0.0402	0.0123517974336136	0.0483679898382439	0.0140982848495123	0.0572554152805791	0	0.0123117444822514	0.0205572769888264	0.0118202388983293	0.00909609350117781	0	0.185858841272534	1	0.31
TCGA-LK-A4O7-01	YES	YES	YES	M	64	NA	Exposed	NA	11.5068493150685	dead	2	T3	N1	+/++	NA	MME	MME	100	0	100	0	solid	micropapillary	0	0	0.15	0	0.85	0	0	0	NA	1.184381	-0.282419097770122	0.8609	0	0.00520320042510944	0.0501428392469227	0.0385567108361999	0	0.0187940154047441	0.0287612863163618	0	0.0176326753281556	0	0.00426340587134549	0.163354133428839	1	0.8
TCGA-MQ-A4KX-01	YES	YES	YES	M	55	NA	Exposed	NA	80.8438356164383	dead	2	T1	N0	-	NA	NOS	MME	NA	0	100	0	acinar	micropapillary	0.85	0	0.15	0	0	0	0	0	NA	1.184381	-0.00152643716083578	0.963	0	0.0400247287712541	0.027998298283745	0.0949031875880516	0	0.0246204382940133	0.00838994357127887	0	0.0143918940066381	0.0202487988134843	0	0.230577289328465	1	0.41
TCGA-MQ-A4LC-01	YES	YES	YES	M	54	NA	Exposed	NA	91.7260273972603	dead	2	T2	N0	-	NA	MME	MME	100	0	100	0	NR	NR	NA	0	NA	NA	NA	NA	0	0	NA	1.184381	0.130822173915842	1	0	0.00911403418196727	0.0318744819119671	0.0840320992099495	0	0.0213287476492434	0.00876636762405218	0	0.0106161512028472	0.0164769844811568	0	0.182208866261183	0	0.63
TCGA-MQ-A4LJ-01	YES	YES	YES	M	53	NA	Exposed	NA	23.3095890410959	dead	2	T2	N1	-	NA	MME	MME	100	0	100	0	acinar	micropapillary	0.85	0	0.15	0	0	0	0	0	NA	1.184381	-0.276911318221547	1	0	0.0159750098314165	0.0585224902159614	0.0401749764963988	0.0445237376391967	1.7735008439274e-4	0.00949947268846804	0.0218736781389213	0.0148754735968982	0.0106087473720061	0	0.21623093606366	1	0.69
TCGA-MQ-A4LM-01	YES	YES	YES	M	67	NA	Exposed	NA	5.1945205479452	dead	2	T3	N0	+/++	NA	NOS	MMS	NA	100	0	100	.	.	NA	0	NA	NA	NA	NA	0	0	NA	1.184381	-1.02040544624933	0	1	0.0043179075473769	0.0710869714880074	0.0396283449249248	0	0.128249147976812	0.00442945003919336	0	0.037466684647794	0.00495798446989329	0	0.290136491094002	2	0.34
TCGA-MQ-A4LP-01	YES	YES	YES	M	67	NA	Exposed	NA	17.3260273972603	dead	2	T3	N0	+/++	NA	NOS	MME	NA	0	100	0	acinar	micropapillary	0.85	0	0	0	0	0	0	0	NA	1.184381	-0.321995682424511	0.7564	0.2436	0.00611395885189006	0.057312604144594	0.0807628453443426	0	0.0121788152672793	0.011459913686997	0.00421138655707634	6.9117665475429e-4	0.00640085310797008	0	0.179131553614904	2	0.78
TCGA-MQ-A4LV-01	YES	YES	YES	M	63	NA	Exposed	NA	3.51780821917808	dead	2	T3	N0	+/++	NA	NOS	MME	NA	0	100	0	acinar	micropapillary	0.85	0	0	0	0	0	0	0	NA	1.184381	-0.429005432138749	0.2358	0.7642	0.00206386405070346	0.155633567966221	0.0257592801424713	0.013688981509874	0.0329444716008756	0.0063055575091971	0	0.077159926164645	0.00148131134657787	0	0.315036960290565	2	0.43
TCGA-MQ-A6BL-01	YES	YES	YES	M	78	NA	NA	NA	10.9479452054795	dead	3	T2	N0	-	NA	MMB	MMS	NA	0	NA	NA	.	.	0.425	0	NA	NA	NA	NA	0	0	NA	1.184381	-0.627748195503281	0.2274	0.7726	0.0154375077064144	0.140972690461559	0.05095415828032	0.0150179538798729	0.0245612471961378	0.00826370394478687	0	0.152931467335072	0.00689922080745145	0	0.415037949611614	2	0.29
TCGA-MQ-A6BQ-01	YES	YES	YES	M	58	NA	Unknown	NA	77.5561643835617	alive	2	T2	N0	-	NA	MME	MME	100	0	100	0	acinar	solid	0.85	0	0	0	0.15	0	0	0	NA	1.184381	0.103053767232966	1	0	0.0110108555738097	0.0539337165415411	0.0873121100701719	0	0.0137981723978561	0.0129997719891733	0	0.00520656357061922	0.00932759425232722	0.00985674496199969	0.203445529357498	1	0.65
TCGA-MQ-A6BR-01	YES	YES	YES	F	55	NA	Non exposed	NA	68.7123287671232	alive	3	T1b	N1	+/++	NA	MME	MME	100	0	100	0	solid	acinar	0.15	0	0	0	0.85	0	0	0	NA	0.2856734	-0.287410658512783	0.8263	0.1737	0.00375381895129536	0.0419419502072014	0.0075419829821375	0.102197816273602	0	0.0133543244316461	0.0154919822601362	0.0105845233639946	0.00780227613659605	0	0.202668674606609	2	0.62
TCGA-MQ-A6BS-01	YES	YES	YES	M	55	NA	Exposed	NA	19.9890410958904	dead	3	T2	N0	-	NA	MME	MME	100	0	100	0	solid	trabecular	0	0	0	0	0.85	0.15	0	0	NA	1.184381	-0.190377603040726	1	0	0.0101902373581945	0.0157691308458253	0.0341178847945364	0	0.0231832099704138	0.01613390990097	0	0.00152818173826457	0.00586070290136282	4.5794131712132e-4	0.107241198826689	1	0.78
TCGA-NQ-A638-01	YES	YES	YES	M	66	NA	Unknown	NA	0.197260273972603	alive	2	T2	NX	-	NA	MME	MME	100	0	100	0	acinar	micropapillary	0.85	0	0.15	0	0	0	0	0	NA	1.184381	-0.238921540023013	1	0	0.00628597633282179	0.0326482996020801	0.0450356094432934	0	0.01679865370273	0.0240697146737225	0	0.0106080604685624	0.00130218295972792	0	0.136748497182938	1	0.61
TCGA-SC-A6LM-01	NO	YES	YES	F	64	NA	Exposed	NA	28.9643835616439	dead	2	T4	NX	-	NA	MME	MME	100	0	100	0	acinar	solid	0.85	0	0	0	0.15	0	0	0	NA	1.7023023	-0.419748709985214	0.5979	0.4021	0.0029090324738205	0.0514971673644885	0.0508999145164311	0.0294742425525091	0.00993118796653648	0.00983991809043428	0.0170898286022089	0.0159793994278515	0.0100555148516036	0	0.197676205845884	1	0.68
TCGA-SC-A6LN-01	YES	YES	YES	M	76	NA	Non exposed	NA	13.6109589041096	dead	2	T2	N2	-	NA	MMB	MME	NA	0	100	0	micropapillary	trabecular	0	0	0.85	0	0	0.15	0	0	NA	1.184381	-0.445370502504876	0.5662	0.3774	0.0390036492027974	0.024118890751116	0.0235950804055418	0.0202708625881869	0.00129135325119365	0.0112128107838452	0.00118895134050914	0.00841707486042039	0.00872752341737861	0	0.137826196600989	1	0.57
TCGA-SC-A6LP-01	YES	YES	YES	M	58	NA	Non exposed	NA	2.56438356164383	dead	2	T2	N0	-	NA	MMB	MMB	NA	85	10	90	NR	NR	NA	0	NA	NA	NA	NA	0	0	NA	0.069074176	-0.962184040564018	0.0757	0.9243	0.00344030713609207	0.0528845694314441	0.0792576644710666	0.0199015473398789	0.00482636300909871	0.00651177179633487	0	0.0114312181018316	0.0067121218908471	0	0.184965563176594	2	0.56
TCGA-SC-A6LQ-01	YES	YES	YES	F	60	NA	Non exposed	NA	9.76438356164383	dead	2	T3	N2	-	NA	MME	MME	100	0	100	0	acinar	NR	0.85	0	NA	NA	NA	NA	0	0	NA	1.1317335	-0.0933535077797523	1	0	0.00901175819535904	0.125633019202018	0.0810954740684948	0	0.0237601468399524	0.018904112727499	0	0.0105149454458856	0.0161080939107258	0	0.285027550389934	1	0.42
TCGA-SC-A6LR-01	YES	YES	YES	M	73	NA	Exposed	NA	38.4	alive	2	T1b	N2	-	NA	MME	MME	100	0	100	0	solid	acinar	0.15	0	0	0	0.85	0	0	0	NA	1.6437818	0.0455392011399129	1	0	0.0144222614228929	0.0366343611995414	0.0337225053810686	0	0.0246374627299686	0.00563335802666658	0.0400470394132212	1.7069488961826e-4	0.00751164474872729	0	0.162779327811705	0	0.57
TCGA-SC-AA5Z-01	YES	YES	YES	M	54	NA	Non exposed	NA	21.8301369863014	alive	2	T4	N2	-	NA	MME	MME	100	0	100	0	trabecular	acinar	0	0	0	0	0	0.85	0	0	NA	0.5611821	-0.201459524771944	0.9094	0.0906	0.0150742831833799	0.0699248844974756	0.0944624782950423	0	0.027119487900985	0.00723634946739332	0.00321119555846371	0.00965328130652196	0.0164127178300132	0	0.243094678039275	1	0.22
TCGA-SH-A7BC-01	YES	YES	YES	M	66	NA	Exposed	NA	23.9013698630137	dead	2	T3	N2	-	NA	MME	MME	100	0	100	0	trabecular	acinar	0.15	0	0	0	0	0.85	0	0	NA	1.2358295	-0.243066281473238	0.8109	0.1891	0.0129349687554966	0.0549166428424018	0.0943177531018904	0	0.0240114706925896	0.0108148659850964	0	0.022841710769952	0.0165250972238131	0.00763173991526279	0.243994249286503	1	0.52
TCGA-SH-A7BD-01	YES	YES	YES	M	68	NA	Exposed	NA	15.0904109589041	dead	2	T2	N0	-	NA	MME	MME	100	0	100	0	acinar	micropapillary	0.85	0	0	0	0	0	0	0	NA	4.470504	-0.145876499767261	1	0	0.00246014484284497	0.0397716644518879	0.0414897119965758	0.00810097173847063	0.0138165496286455	0.00791654231809621	0.0118410218060914	0.00223175263932393	0.00297496321101325	0	0.130603322632949	0	0.88
TCGA-SH-A9CT-01	YES	YES	YES	M	67	NA	Unknown	NA	14.7616438356164	dead	3	T2	N0	-	NA	MME	MME	100	0	100	0	micropapillary	acinar	0	0	0.85	0	0	0	0	0	NA	2.9552548	-0.417809659040166	0.9197	0.0803	0.0121530450924411	0.0573685789644659	0.0586459600905331	0	0.0289450847685053	0.0150101462401415	0	0.00782745195775257	0.00839356184401927	0	0.188343828957859	1	0.73
TCGA-SH-A9CU-01	YES	YES	YES	M	60	NA	Exposed	NA	24.0657534246575	dead	3	T4	N2	-	NA	MME	MME	100	0	100	0	solid	papillary	0	0	0	0.15	0.85	0	0	0	NA	1.184381	-0.0458708785534993	1	0	0.00970641162497011	0.0334471741887515	0.0639277139018026	0	0.0344499202291328	0.010214298312879	0.00392309949745142	0.00232462755044947	0.00713447298903721	0	0.165127718294474	1	0.71
TCGA-TS-A7OU-01	YES	YES	YES	M	56	NA	Unknown	NA	55.0684931506849	dead	3	T4	N0	-	NA	MME	MME	100	0	100	0	acinar	micropapillary	0.85	0	0	0	0	0	0	0	NA	2.3317733	-0.00566937709463422	1	0	0.0054717597754889	0.0340007784677173	0.128997294894442	0	0.0114894280269193	0.00702227772490862	0	0.00827463474802808	0.00648350233242367	0	0.201739675969927	1	0.68
TCGA-TS-A7OY-01	YES	YES	YES	M	62	NA	Exposed	NA	8.38356164383561	dead	3	T3	N3	+/++	NA	MMB	MMB	NA	60	40	60	acinar	NR	0.5	0	NA	NA	NA	NA	0	0	NA	0.08575924	-0.643615839064208	0.5114	0.4886	0.0250886825922644	0.0737564635057529	0.161322952714309	0	0.00975875820097246	0.0102387819255527	0	0.0162796275554619	0.0191405959786287	0	0.315585862472942	1	0.29
TCGA-TS-A7OZ-01	YES	YES	YES	M	67	NA	Non exposed	NA	27.7479452054795	dead	2	T3	N1	-	NA	MMB	MMB	NA	60	40	60	acinar	NR	0.5	0	NA	NA	NA	NA	0	0	NA	0.8507222	-0.327153856030031	0.2809	0.1339	0.0106695699349146	0.0585083474449454	0.0366617337003772	0.0615373135670728	0	0.0112396600149876	0	0.0443562051634982	0.0186384165615562	0	0.241611246387352	2	0.56
TCGA-TS-A7P0-01	YES	YES	YES	M	42	NA	Non exposed	NA	41.4575342465754	dead	2	T3	N0	-	NA	MME	MME	100	0	100	0	trabecular	acinar	0.15	0	0	0	0	0.85	0	0	NA	1.184381	-0.201904110722738	0.7948	0	0.0141621756659202	0.0529890642115803	0.0307361566297291	0.00976782136907451	0.023993631592836	0.0220711643700939	0	0.0310096979847127	0.0128296954970903	0	0.197559407321037	1	0.52
TCGA-TS-A7P1-01	YES	YES	YES	M	52	NA	Exposed	NA	18.5095890410959	dead	2	T1	N0	+/++	NA	MME	MMB	100	0	NA	NA	acinar	NR	0.425	0	NA	NA	NA	NA	0	0	NA	-0.2989032	-0.25706674324201	0.8068	0.1932	0.00288087060462274	0.159465540196751	0.0235693749070647	0	0.0333802707127573	0.0047608243187034	0	0.0392661196545283	0.0131542410931929	0	0.27647724148762	1	0.8
TCGA-TS-A7P3-01	YES	YES	YES	M	57	NA	Non exposed	NA	22.6520547945205	dead	2	T3	N2	-	NA	MMB	MMB	NA	60	40	60	NR	NR	NA	0	NA	NA	NA	NA	0	0	NA	1.184381	-0.479528940558336	0.4319	0.2562	0.00926886143379295	0.0451619408360571	0.0643015426152774	0	0.0227119531899373	0.0132024877109376	0.00826489805951525	0.00395991110950419	0.0146501872125296	0.00119578593070541	0.182717568098257	0	0.4
TCGA-TS-A7P6-01	YES	YES	YES	M	61	NA	Exposed	NA	9.3041095890411	dead	2	T3	N2	-	NA	MME	MMB	NA	15	70	30	acinar	NR	0	0	0	0	0	0	0	0	NA	0.088429324	-0.468733570179833	0.6848	0.3152	0.00235306831051854	0.11418974076188	0.0553884276267376	0	0.00917141565367193	0.0106183396449046	0	0.0230243984974697	0.013353230623462	0	0.228098621118644	2	0.66
TCGA-TS-A7P8-01	YES	YES	YES	M	80	NA	Non exposed	NA	15.0246575342466	dead	3	TX	N1	-	NA	MMB	MMB	NA	80	20	80	NR	NR	NA	0	NA	NA	NA	NA	0	0	NA	1.184381	-0.211798672268864	0.8092	0.1323	0.107730476906947	0.0415330590325948	0.0519258449833978	0	0.00399606218774272	0.00393749233043509	0.111625205944317	0.00893669547408846	0.0236380941731252	6.5336332197851e-4	0.353976294354626	2	NA
TCGA-TS-A7PB-01	YES	YES	YES	M	62	NA	Exposed	NA	32.2849315068493	dead	3	T3	N2	-	NA	MME	MME	100	0	100	0	trabecular	solid	0	0	0	0	0.15	0.85	0	0	NA	1.184381	-0.127011246600553	1	0	0.00739440257854549	0.0958981411531643	0.0448661652105006	0	0.0152373583916806	0.00619597290637538	0	0.0305340568762963	0.00777405019710521	0	0.207900147313668	1	0.6
TCGA-TS-A8AI-01	YES	YES	YES	M	58	NA	Non exposed	NA	10.7835616438356	dead	2	T4	N1	-	NA	MMB	MME	NA	0	100	0	solid	acinar	0.15	0	0	0	0.85	0	0	0	NA	0.5969501	-0.563879951966705	0.5294	0.4706	0.00382497577544364	0.0714413799651928	0.0555649946285568	0.00812063213811034	0.0325205211086377	0.00647663929670702	0	0.010877169828732	0.0137202329255756	0	0.202546545666956	0	0.54
TCGA-TS-A8AS-01	YES	YES	YES	M	77	NA	Exposed	NA	26.1369863013698	dead	2	T1a	N0	-	NA	MME	MME	100	0	100	0	acinar	NR	0.15	0	NA	NA	NA	NA	0	0	NA	1.184381	-0.195826656987485	1	0	0.0270467914589826	0.273151026664343	0.0834042752738296	0	0	3.9477399954864e-4	0	0.0124057096461781	0.0341365345842557	0	0.430539111627138	1	0.21
TCGA-TS-A8AV-01	YES	YES	YES	M	55	NA	Exposed	NA	1.54520547945205	dead	3	T2	N2	-	NA	MMS	MMB	NA	60	40	60	NR	NR	NA	0	NA	NA	NA	NA	0	0	NA	0.11105941	-1.02062506835829	0	0.4472	0.00978639017696016	0.157909667684654	0.0972745710790564	0	0.0465538615683986	2.1432836631356e-4	0	0.189138631733675	0.029173655382197	0	0.530051105991255	2	0.14
TCGA-TS-A8AY-01	YES	YES	YES	F	48	NA	Non exposed	NA	15.4191780821918	dead	2	T3	N1	-	NA	MME	MME	100	0	100	0	acinar	solid	0.85	0	0	0	0.15	0	0	0	NA	0.43660852	-0.360068224453125	0.8458	0.0438	0.007974442120312	0.050273918543969	0.0916459831901674	0	0.0230656528223901	0.0196469037930586	0	0.0308065905541597	0.017360209595593	0	0.24077370061965	2	0.64
TCGA-UD-AABZ-01	YES	YES	YES	M	46	NA	Exposed	NA	6.47671232876712	dead	2	T2	N0	+/++	NA	MME	MME	100	0	100	0	acinar	papillary	0.85	0	0	0.15	0	0	0	0	NA	0.8373362	-0.216386174441118	0.8966	0.1034	0.00522428290584536	0.0581164418385708	0.0189989392856345	0.041759720127828	0.00204043373817101	0.0175529372359684	0	0.00406177560089115	0.0121077506087033	0	0.159862281341613	2	0.67
TCGA-UD-AAC1-01	YES	YES	YES	F	71	NA	Exposed	NA	25.9397260273973	dead	3	T2	N2	-	NA	MME	MME	100	0	100	0	solid	acinar	0	0	0	0	0.85	0	0	0	NA	-0.019895006	-0.100071116914468	0.8787	0.1213	0.0114177473025063	0.0975759576351563	0.0505509755218558	0.0353828111743409	0.016736850615885	0.0324583096511773	0	0	0.0164480286801875	0	0.260570680581109	1	0.72
TCGA-UD-AAC4-01	YES	YES	YES	M	65	NA	Exposed	NA	23.6383561643836	dead	2	T2	N2	-	NA	MME	MME	100	0	100	0	solid	acinar	0	0	0	0	0.85	0	0	0	NA	1.184381	-0.346864118847625	0.9377	0.0623	0.00559886608981299	0.042284053611656	0.040530224977981	0.00631279823958623	0.0112433777169028	0.00874630679067561	0	0.00583949379608037	0.00953164736101161	0.00125799593382951	0.131344764517536	1	0.6
TCGA-UD-AAC6-01	YES	YES	YES	M	67	NA	Exposed	NA	14.9917808219178	dead	3	T2	N0	-	NA	MME	MME	100	0	100	0	solid	acinar	0.15	0	0	0	0.85	0	0	0	NA	1.184381	-0.114683265954707	1	0	0.00998696406845583	0.0395026891418754	0.0949307661338846	0	0.00502166902853469	0.00806496108966575	0	0.0122157640860979	0.01172550997547	0.00550235420311327	0.186950677727097	1	0.48
TCGA-UD-AAC7-01	YES	YES	YES	M	47	NA	Exposed	NA	13.3479452054795	dead	3	T2	N0	-	NA	MME	MME	100	0	100	0	solid	acinar	0	0	0	0	0.85	0	0	0	NA	-0.2457202	-0.407566032042823	0.5988	0.4012	0.0061752359206922	0.165237725629845	0.0312972129481193	0	0.045980494778272	0.00697199751088524	0	0.0144808774286056	0.0162030569469497	0	0.286346601163369	1	0.72
TCGA-UT-A88C-01	YES	YES	YES	M	62	NA	Exposed	NA	28.3726027397261	dead	3	T3	N2	-	NA	MME	MME	100	0	100	0	solid	acinar	0.075	0	NA	NA	0.425	NA	0	0	NA	1.5625196	-0.147772163494515	1	0	0.0235113540783804	0.0216643085168157	0.116431151616798	0	0.022990247372624	0.0171099586337201	0	0.0185419457703628	0.0176306887687778	0	0.237879654757479	2	0.36
TCGA-UT-A88D-01	YES	YES	YES	M	66	NA	Exposed	NA	27.0575342465754	dead	2	T2	N0	-	NA	MME	MME	100	0	100	0	acinar	trabecular	0.616666666666667	0	0	0	0.0833333333333333	0.333333333333333	0	0	NA	2.105793	-0.388184323573293	0.7383	0.2555	0.152105168890518	0.0346358245383414	0.0446434582087165	0.0106427890330539	0.0157701905214012	0.0108743823208823	0	0.0189555712992064	0.0282220523400059	0	0.315849437152126	1	0.31
TCGA-UT-A88E-01	YES	YES	YES	M	74	NA	Exposed	NA	14.2684931506849	dead	3	T1	N0	-	NA	MME	MME	100	0	100	0	solid	acinar	0.05	0	NA	NA	0.85	NA	0	0	NA	0.9654402	-0.102623747348684	0.9277	0.0723	0.00315217688365859	0.0593993619429304	0.0272595174876131	0	0.0309833944708321	0.0100159145824987	0	0.0019538606850135	0.010288213527483	0	0.143052439580029	2	0.88
TCGA-UT-A88G-01	YES	YES	YES	M	73	NA	Exposed	NA	2.4986301369863	dead	2	T3	N0	-	NA	MMB	MME	NA	60	NA	NA	micropapillary	acinar	0.1	0	0.3	NA	0.1	NA	0	0	NA	-0.05327357	-0.263789995901865	0.7506	0.1952	0.00535157476349823	0.0236660351154498	0.060323461112081	0.0955919361033199	0	0.0108533621190975	0.0749461079727159	0.00868645372120609	0.0106016441374718	0	0.29002057504484	2	0.83
TCGA-UT-A97Y-01	YES	YES	YES	F	81	NA	Exposed	NA	4.73424657534246	dead	2	T1	N0	-	NA	MME	MMB	NA	80	20	80	NR	NR	NA	0	NA	NA	NA	NA	0	0	NA	1.184381	-0.547598827293573	0.5506	0.4494	0.00456125250793713	0.0262087630250704	0.025521803841319	0.0111628204357855	0.0344551072525766	0.00912692267658133	0.0133845707227924	0.00544258217744598	0.00566166128709725	0.0087567080956073	0.144282192022213	1	0.23
TCGA-YS-A95B-01	YES	YES	YES	F	28	NA	Unknown	NA	1.28219178082192	dead	3	T4	N3	-	NA	MME	MMB	NA	25	80	20	NR	NR	NA	0	NA	NA	NA	NA	0	0	NA	-0.058918	-0.393254371380753	0.841	0.159	0.00944634712579161	0.0436926558212081	0.0185028229750867	0	0.0154469122874932	0.00983856710849977	0	0.0061669994061841	0.00955949754072608	0	0.11265380226499	1	0.76
TCGA-YS-A95C-01	YES	YES	YES	M	54	NA	Unknown	NA	4.37260273972603	dead	2	T1	N2	-	NA	MME	MME	100	0	100	0	solid	micropapillary	0	0	0.15	0	0.85	0	0	0	NA	0.8924673	0.10735967191782	1	0	0.0109802901890788	0.0213865918105077	0.0825069974880079	0	0.0200511482751578	0.00735338244231973	0.00493359467812799	0.00660458917322456	0.0119482495062179	0	0.165764843562642	0	0.67
TCGA-YS-AA4M-01	YES	YES	YES	M	66	NA	Unknown	NA	2.76164383561644	dead	3	T1b	N0	-	NA	MME	MME	100	0	100	0	solid	NR	NA	0	NA	NA	0.15	NA	0	0	NA	1.184381	-0.360128042619361	0.4575	0.5425	0.0460579371947834	0.110486042424397	0.102195273253258	0	0.0231764561928889	0	0	0.114440029172398	0.0246506639314152	0.0128250827578907	0.433831484927031	3	0.17
TCGA-ZN-A9VO-01	YES	YES	YES	M	36	NA	Exposed	NA	8.58082191780822	alive	2	T4	N2	-	NA	MME	MME	100	0	100	0	solid	acinar	0	0	0	0	0.85	0	0	0	NA	2.433393	-0.117650837002865	1	0	0.00698128774231299	0.0697232426299293	0.0329078586989184	0.0066694773700032	0.0327450034712677	0.0118341627989489	0	0.0463586940022132	0.00788186945254588	0	0.21510159616614	1	0.71
TCGA-ZN-A9VP-01	YES	YES	YES	M	51	NA	Exposed	NA	7.4958904109589	alive	2	T3	N2	-	NA	MME	MME	100	0	100	0	acinar	micropapillary	0.85	0	0.15	0	0	0	0	0	NA	1.184381	-0.0119730454149309	0.971	0.029	0.00274538042705418	0.0581511462866836	0.0552082289856453	0	0.0276184055395278	0.0113709287373585	0	0.0195225634591193	0.0151087945486796	0	0.189725447984068	1	0.69
TCGA-ZN-A9VQ-01	YES	YES	YES	M	61	NA	Exposed	NA	16.4054794520548	alive	2	T1	N0	+/++	NA	MME	MME	100	0	100	0	acinar	micropapillary	0.85	0	0	0	0	0	0	0	NA	1.7974305	-0.383561078635721	0.7384	0.2616	0.00605667046555153	0.0515924262416009	0.0462365678785491	0.0197430577116083	0.00877023890914758	0.017260515320136	0	0.00281204740287113	0.0210290471050375	0	0.173500571034502	1	0.94
TCGA-ZN-A9VS-01	YES	YES	YES	M	67	NA	Exposed	NA	40.3726027397261	alive	2	T3	N0	-	NA	MME	MME	100	0	100	0	acinar	micropapillary	0.85	0	0	0	0	0	0	0	NA	1.184381	0.0159684199525979	1	0	0.0093464225198977	0.0565031958172779	0.069478018657112	0	0.0167386437053631	0.0268165838816327	0	0.00178213418744923	0.00781209026670957	0	0.188477089035442	1	0.5
TCGA-ZN-A9VU-01	YES	YES	YES	M	70	NA	Exposed	NA	32.1205479452054	alive	2	T2	N0	-	NA	MME	MME	100	0	100	0	solid	NR	NA	0	NA	NA	0.15	NA	0	0	NA	2.758983	0.0445076304883552	1	0	0.0124373503145974	0.0399898167177657	0.11294453693926	0	0.0142091586595832	0.0164115865543302	0	0.0129094295587293	0.0162462166731479	0	0.225148095417413	NA	0.61
TCGA-ZN-A9VV-01	YES	YES	YES	M	68	NA	Unknown	NA	43.0356164383561	alive	3	T3	N2	-	NA	MME	MME	100	0	100	0	solid	acinar	0.15	0	0	0	0.85	0	0	0	NA	1.6356572	-0.0786838398497345	0.5291	0.3867	9.371955460253e-4	0.0105637715354014	0.0301258515659016	0.0197657719720526	0	0.00686402711546494	0.0040496757462609	6.3728107936396e-4	0.00264803630979583	0.0202566568758	0.095848267746066	0	0.96
TCGA-ZN-A9VW-01	YES	YES	YES	M	61	NA	Exposed	NA	2.76164383561644	dead	2	T4	N0	-	NA	NOS	MMS	NA	100	0	100	.	.	NA	0	NA	NA	NA	NA	0	0	NA	1.184381	-0.538824767915779	0.2245	0.7755	0.00965105447024434	0.0577761260084108	0.0541395612514555	0	0.0490930871968483	0.00628403450723515	0	0.0330505067884093	0.0117843052283752	0	0.221778675450979	1	0.65
M100PT	YES	YES	NO	M	62.6	No smoker	Non exposed	NA	18.24	dead	NA	T4	N2	NA	NA	MME	NA	100	0	NA	NA	NA	NA	NA	NA	NA	NA	NA	NA	0	NA	NA	NA	-0.172074290575242	0.709	0	0.0238428112187674	0.0896401242942833	0.100962760784644	0	0.0147882589036537	0.0114474965953478	0	0.0210554525418337	0.0220247113950329	0	0.283761615733563	NA	0.4404838
M10PT	YES	YES	NO	M	62.2	Smoker	Non exposed	NA	2022-02-25	dead	2	NA	NA	-	NA	MMB	MME	0	99.5	100	0	NA	NA	NA	NA	NA	NA	NA	NA	0	NA	NA	NA	-0.777584576567918	0.082	0.6241	0.0161400687784597	0.047957894236247	0.080737830800024	0	0.161581437817513	0.00228605100817677	0	0.191158494641717	0.0233157387352573	0.00503617092613614	0.528213686943531	0.1	0.3823089
M11PT	YES	YES	NO	M	68.2	No smoker	Exposed	NA	12.84	dead	2	T2	N1	-	NA	MME	MMB	90	10	NA	NA	acinar	micropapillary	0.00186666666666667	NA	0.0008	NA	NA	NA	0	NA	NA	NA	-0.325255687773081	0.7242	0.2758	0.023082436115439	0.0753123249604662	0.102869267927833	0	0	0.0194338172336224	0	0.00610308113876821	0.023091502188900902	0.00179355696778607	0.251685986532816	0.2	0.5320289
M12PT	YES	YES	NO	M	60.9	Smoker	Exposed	NA	12.96	dead	3	T2	N0	+/++	NA	MMB	MMB	0	99.5	30	70	solid	trabecular	NA	NA	NA	NA	0.0018	0.0012	0	NA	NA	NA	-0.833083206116184	0.3559	0.6441	0.00864344268241909	0.076747061445089207	0.0452469684396287	0	0.0535205445325286	0.005862339500752	0	0	0.00933611899756394	0	0.199356475597982	0.3	0.7388562
M13PT	YES	YES	NO	M	51.8	Smoker	Exposed	NA	21	dead	3	T3	N0	+/++	NA	MMB	MME	60	40	100	0	solid	NA	NA	NA	NA	NA	0.6	NA	0	NA	NA	NA	-0.479314572225569	0.7777	0.2223	0.021512440124712	0.07634196935787	0.0956347457558202	0.0110992356043584	0.0129889241928147	0.0218905627051367	0	0.0130868881712605	0.0475525438044589	0.00542334043152412	0.305530650147956	0.3	0.576221
M14PT	YES	YES	NO	M	80.7	Smoker	Exposed	NA	29.64	dead	2	NA	NA	-	NA	MME	MME	100	0	100	0	solid	micropapillary	0	0	0.166666666666667	0	0.833333333333333	0	0	0	NA	NA	-0.125023056056091	1	0	0.0283777976931877	0.0810840288214126	0.115974685010154	0.0330537141086944	0	0.031973009288382	0	0.0605343993031982	0.021433644908469	0	0.372431279133498	0.1	0.2892374
M15PT	YES	YES	NO	M	51	Smoker	Exposed	NA	4.44	dead	2	NA	NA	+/++	NA	MME	MME	100	0	100	0	solid	micropapillary	NA	NA	0.2	NA	0.466666666666667	NA	0	NA	NA	NA	-0.313630199396292	1	0	0.0270604238747398	0.0491963999244875	0.100489367667246	0	0	0.0235390013497802	0	0.00533147990437846	0.0144983549046491	0.0168959739601615	0.237011001585442	0.3	0.5046536
M16PT	YES	YES	NO	M	63.2	Smoker	Exposed	NA	8.28	dead	3	T3	N0	-	NA	MMB	MME	5	95	100	0	trabecular	NR	0	0	0	0	0	0	0	0	NA	NA	-0.471711286514651	0.158	0.5043	0.0216030226434441	0.0921875449615571	0.041126758013307	0	0.00186379012191605	0.0127751316835069	0	0.0865887946693561	0.0132233806044693	0.016803597489253	0.286172020186809	0.2	0.2192591
M17PT	YES	YES	NO	M	69.6	Smoker	Exposed	NA	2022-08-07	dead	3	NA	NA	+/++	NA	MME	MMB	30	70	30	70	micropapillary	acinar	0.0009	NA	0.0021	NA	NA	NA	0	NA	NA	NA	-0.409961963401222	0.5541	0.387	0.0143604084736849	0.0586329231657294	0.0483394764393124	0	0.0471191530772417	0.0141262071386658	0	0.0226640930115959	0.0166972736057445	0	0.221939534911975	0.2	0.4819922
M18PT	YES	YES	NO	M	65.8	No smoker	Exposed	NA	62.88	dead	2	NA	NA	-	NA	MME	MME	100	0	100	0	acinar	solid	0.2	NA	NA	NA	0.1	NA	0	NA	NA	NA	0.0767493020851597	1	0	0.0311431294627289	0.0511773434226273	0.13552293737472	0	0.0293354278369243	0.0230429590241973	0	0.0122901256623875	0.0463573881220172	0	0.328869310905602	0.1	0.3600482
M19PT	YES	YES	NO	F	73.3	Smoker	Exposed	NA	2.28	dead	3	NA	NA	+/++	NA	MME	MMB,MMS	NA	NA	23.3333333333333	76.6666666666667	NA	NA	NA	NA	NA	NA	NA	NA	0	NA	NA	NA	-0.225104310861036	0.6665	0.3335	0.0224251761316658	0.0687524708796586	0.0937064677702547	0.00613280474696286	0.0492285545271589	0.0184175058870049	0	0	0.0152787936245677	0	0.273941773567273	0.3	0.4872917
M1PT	YES	YES	NO	F	60.8	Smoker	Non exposed	NA	57.36	alive	2	NA	NA	+/++	NA	MME	MME	80	20	100	0	solid	acinar	0.4	0	0	0	0.6	0	0	0	NA	NA	-0.0616832272281658	0.8742	0.1258	0.00721766209695392	0.0164305932110568	0.011066891670073	0.251780901687422	0	0.0069553858664618	0.0809335766217398	0.0136478904322254	0.0114160652453117	0	0.399448966831244	0.1	0.7758387
M20PT	YES	YES	NO	F	67.2	Smoker	Exposed	NA	2.52	dead	3	T2	N2	+/++	NA	MME	MME	10	90	100	0	solid	acinar	0	0	0	0	1	0	0	0	NA	NA	-0.873530587901003	0	0.941	0.00950197258301137	0.101195266706583	0.154450514836269	0	0.07147364469851	0.00740759660633376	0	0.0103759374239162	0.0157143686129403	0	0.370119301467564	0.3	0.3428887
M21PT	YES	YES	NO	M	64.8	Smoker	Exposed	NA	12	dead	2	T3	N0	+/++	NA	MME	MME	100	0	100	0	solid	acinar	0.366666666666667	NA	NA	NA	0.533333333333333	NA	0	NA	NA	NA	-0.420156051036244	0.8136	0.1864	0.0259746009102396	0.112684902945483	0.142147587621601	0	0.0204294716740155	0.0195008215557915	0	0.00844692490460104	0.0309227149580788	0	0.36010702456981	0.3	0.4582928
M22PT	YES	YES	NO	M	63.3	No smoker	Exposed	NA	31.32	dead	3	T3	N1	-	NA	MME	MMS	NA	NA	5	95	.	.	NA	NA	NA	NA	NA	NA	0	NA	NA	NA	-0.776008053674069	0.4069	0.5931	0.0162195723840378	0.11454745572493	0.0574919415059007	0	0	0.00877992835217786	0	0.0217443196951147	0.0231989704795484	0	0.24198218814171	0	NA
M23PT	YES	YES	NO	M	56.3	Smoker	Non exposed	NA	2.76	dead	2	T2	N0	-	NA	MME	MME	100	0	100	0	acinar	macrocystic	1	0	0	0	0	0	0	0	NA	NA	-0.179847848979713	1	0	0.0422128000962206	0.0642858989668993	0.100102839957185	0	0	0.0252503906798904	0	0.0394923645140362	0.0246862820830588	0.0167536398049825	0.312784216102273	0.2	0.3914504
M24PT	YES	YES	NO	M	78.7	Smoker	Non exposed	NA	7.32	dead	NA	T4	N1	NA	NA	MME	NA	NA	NA	NA	NA	NA	NA	NA	NA	NA	NA	NA	NA	0	NA	NA	NA	-0.760152306907887	0	0	0.0163646860545656	0.100260976395567	0.0516654218768039	0	0.0862838070051043	0.0227599889031417	0	0.00559050824770416	0.067750986863401	0	0.350676375346287	NA	NA
M25PT	YES	YES	NO	M	66.2	No smoker	Non exposed	NA	2.76	alive	2	T4	N2	-	NA	MME	MME	90	10	100	0	solid	acinar	0	0	0	0	1	0	0	0	NA	NA	-0.257552667654791	0.8087	0.1913	0.0154909700797654	0.061454997445269	0.0447923710882967	0	0.00572562144253567	0.0247304273594876	0	0.010712866058594	0.0122076489622963	0.0160584000412158	0.19117330247746	0.1	0.6967505
M26PT	YES	YES	NO	M	61.8	Smoker	Exposed	NA	5.52	dead	3	T4	N0	+/++	NA	MME	MMS,MMB	100	0	40	60	NA	NA	NA	NA	NA	NA	NA	NA	0	NA	NA	NA	-0.425920188625866	0.1854	0.8146	0.0140267441644364	0.0764719180944312	0.0276641283163098	0	0.0121969438196164	0.0112430909383507	0	0	0.0137028589902441	0	0.155305684323389	0.1	0.8154797
M27PT	YES	YES	NO	M	64.7	Smoker	Exposed	NA	17.28	dead	3	T2	N1	+/++	NA	MME	MME	100	0	100	0	solid	acinar	0	0	0	0	1	0	0	0	NA	NA	-0.194862555769225	1	0	0.0470736773837232	0.119277539293054	0.187765574567152	0	0	0.0227469233820455	0	0.0106776378810061	0.0259130573720409	0.0230225667118006	0.436476976590822	0.4	0.2808311
M28PT	YES	YES	NO	M	70.7	Smoker	Exposed	NA	13.44	dead	3	NA	NA	+/++	NA	MME	MME	100	0	100	0	acinar	macrocystic	1	0	0	0	0	0	0	0	NA	NA	-0.230313305203416	0.9355	0.0645	0.021141491711654	0.0563396305023116	0.0605311577755368	0.011119786727879	0.0145992487373525	0.0189548481631753	0	0.0553751385529559	0.0308578255488236	0.00270141680587555	0.271620544525564	0.1	0.4437984
M29PT	YES	YES	NO	F	71	Smoker	Exposed	NA	18.72	dead	3	T2	N0	+/++	NA	MME	MME	90	10	100	0	solid	acinar	0	0	0	0	1	0	0	0	NA	NA	-0.302021605477064	0.5048	0.4952	0.022463589344203	0.138502828775651	0.0507991273994075	0	0.0694904082923903	0.0114380494321507	0	0.156477587861674	0.0103842608469774	0.0360094745534399	0.495565326505894	0.1	0.2682832
M2PT	YES	YES	NO	M	71.1	No smoker	Non exposed	NA	2022-04-08	dead	3	T3	N2	+/++	NA	MMB	MME	95	5	100	0	solid	trabecular	0	0	0	0	0.6	0.4	0	0	NA	NA	-0.445334415972275	0.4577	0.1693	0.0221078513294339	0.115639613159643	0.0573579745230757	0.00375789170112963	0.00725069851541393	0.0144459429403309	0	0.0402707806705804	0.0279973113465151	0	0.288828064186123	0.3	0.4308171
M30PT	YES	YES	NO	M	84.8	No smoker	Exposed	NA	17.88	dead	3	NA	NA	-	NA	MMB	MMB	0	99.5	43.3333333333333	56.6666666666667	NA	NA	NA	NA	NA	NA	NA	NA	0	NA	NA	NA	-0.452478239272734	0.7178	0.2822	0.0151742457221293	0.0621756076460205	0.108810717374487	0	0	0.0314099567329871	0	0.0315664831547791	0.0283012024188312	0.0596239298130522	0.337062142862286	0.1	0.4696915
M31PT	NO	YES	NO	M	70.2	Smoker	Exposed	NA	2022-08-07	dead	3	NA	NA	+/++	NA	MMB	MME	95	5	100	0	solid	NA	NA	NA	NA	NA	0.975	NA	0	NA	NA	NA	-0.776924764378834	0.2946	0.7054	0.0367986059320145	0.13826659441104	0.0352389260699808	0	0.0674690341904054	0.00609741261194354	0	0.12376591211631	0.0380392553310645	0	0.445675740662758	0.1	NA
M32PT	YES	YES	NO	M	64.3	Smoker	Exposed	NA	2022-04-14	dead	3	NA	NA	+/++	NA	MME	MME	100	0	100	0	solid	acinar	0.233333333333333	0	0	0	0.766666666666667	0	0	0	NA	NA	-0.0903878504532324	0.9987	0	0.0084568180443100709	0.0673797341067184	0.0593318161640911	0	0.0204771460649382	0.0148050136136364	0	0.0232473197171829	0.0181546223226486	0.00776190758130112	0.219614377614827	0.1	0.469631
M33PT	YES	YES	NO	M	74.8	No smoker	Exposed	NA	2022-04-17	dead	1	T3	N0	-	NA	MME	MME	NA	NA	100	0	microcystic	acinar	0	0	0	0	0	0	0	1	NA	NA	-0.210853838006638	0.639	0.1206	0.0715498914053821	0.0542157942404982	0.0925674412488808	0	0.0156870038780582	0.0106052652987962	0	0.0499524562225664	0.0297026266925676	0	0.324280478986749	1	0.2834744
M34PT	YES	YES	NO	M	70	Smoker	Exposed	NA	21.72	dead	3	T3	N2	+/++	NA	MMB	MMB	70	30	40	60	NA	NA	NA	NA	NA	NA	NA	NA	0	NA	NA	NA	-0.419286160355233	0.4581	0.5419	0.0115221568391755	0.0937613642352507	0.0345548656405949	0	0.0259205717934339	0.00654172755376006	0	0.0567959760570662	0.0176634073092535	0	0.246760069428535	0.1	0.3397961
M35PT	YES	YES	NO	M	72.7	Smoker	Exposed	NA	29.16	dead	2	NA	NA	+/++	NA	MME	MMB	100	0	70	30	acinar	NR	0	0	0	0	0	0	0	0	NA	NA	-0.306014233184809	1	0	0.0163198004456357	0.0694336782224566	0.0794902432548905	0	0.00851442495753334	0.0117370789056483	0	0.0182579036341782	0.0211062207703764	0	0.224859350190719	0.1	0.3754768
M36PT	YES	YES	NO	M	73.4	No smoker	Non exposed	NA	2022-12-18	dead	2	T3	N0	-	NA	MME	MME	80	20	100	0	solid	acinar	0	0	0	0	1	0	0	0	NA	NA	-0.229416823607432	1	0	0.0305787491049066	0.0459608507499292	0.141752074639076	0	0.015580506982711	0.0141538550316503	0	0.00388630513461288	0.0254961813222119	0	0.277408522965098	0.1	0.5372571
M37PT	YES	YES	NO	M	65	No smoker	Exposed	NA	8.76	dead	3	T3	N2	+/++	NA	MME	MME	100	0	100	0	solid	acinar	0	0	0	0	1	0	0	0	NA	NA	-0.29523554815787	1	0	0.0186082170609492	0.0758126477879306	0.122598174527826	0	0.011580687908631499	0.0229466319427653	0	0	0.0134973553849567	0.00104460230840455	0.266088316921463	0.2	0.3331978
M38PT	YES	YES	NO	M	59	Smoker	Exposed	NA	3.24	dead	3	T3	N0	+/++	NA	MMB	MMS	0	99.5	0	100	.	.	NA	NA	NA	NA	NA	NA	0	NA	NA	NA	-0.755661240331194	0.021	0.9149	0.00686744537868006	0.00427874497459973	0.0408969187338325	0	0.086658953579669	0.00719998041045256	0.00716812605724865	0.00218971512652918	0.00428659625580692	0.00749255439519278	0.167039034912011	0.1	0.806732
M39PT	YES	YES	NO	M	60.1	Smoker	Exposed	NA	2022-12-09	dead	3	T3	N0	+/++	NA	MME	MME	100	0	100	0	acinar	macrocystic	1	0	0	0	0	0	0	0	NA	NA	-0.285214754665942	0.6584	0.3138	0.0192266885870723	0.0723729049284601	0.0729962138996968	0	0.0493106726959501	0.0218337166833462	0	0.031889299456878	0.0161373042855021	0	0.283766800536906	0.1	0.4718084
M3PT	YES	YES	NO	M	75.5	No smoker	Exposed	NA	0.24	dead	3	T2	N1	+/++	NA	MME	MME	100	0	100	0	acinar	trabecular	0.4	NA	0.2	NA	NA	0.266666666666667	0	NA	NA	NA	-0.366843523128233	0.8856	0.0375	0.0165327610178555	0.0474168656058685	0.0651824449830171	0.0181338280960839	0	0.0234566772313138	0.0227670740258656	0.00727032861653517	0.00966637261586001	0	0.2104263521924	0.1	0.7176963
M40PT	YES	YES	NO	M	66.3	No smoker	Exposed	NA	5.76	dead	3	T3	N1	-	NA	MME	MME	100	0	100	0	solid	papillary	0	0	0	0.0666666666666667	0.933333333333333	0	0	0	NA	NA	-0.342068668976814	0.5446	0.4554	0.00806312868706823	0.0577710821793216	0.0416243949515658	0	0.34317739890801	0.00284345957231208	0	0.00382484585401637	0.013613648300354	0	0.470917958452648	0.1	0.4655936
M41PT	YES	YES	NO	M	57.3	Smoker	Exposed	NA	25.92	dead	3	T2	N1	+/++	NA	MME	MME	100	0	100	0	acinar	macrocystic	1	0	0	0	0	0	0	0	NA	NA	-0.311329368852074	0.9598	0.0402	0.0235517490941547	0.0708645802799936	0.115928060130025	0	0	0.0113162730302712	0	0.0137689420200193	0.0229022124506497	0	0.258331817005114	0.1	0.5300101
M42PT	YES	YES	NO	M	63.2	No smoker	Exposed	NA	69.96	alive	2	T1	N0	-	NA	MME	MME	100	0	100	0	acinar	papillary	0.6	0	0	0.4	0	0	0	0	NA	NA	-0.0148525829295867	1	0	0.0150551570686243	0.0267827610565135	0.0625816654727398	0	0.01865788927545	0.0156633236820257	0	0.0118502112325068	0.0249949060643757	0	0.175585913852236	0.1	NA
M43PT	YES	YES	NO	M	82.3	No smoker	Exposed	NA	2022-04-05	dead	3	NA	NA	+/++	NA	MME	MME	95	5	100	0	solid	acinar	0	0	0	0	1	0	0	0	NA	NA	-0.480265457592677	0.7035	0.2965	0.022893050204199	0.137758220066954	0.0782158611526604	0	0.0292740945529586	0.0156692723265229	0	0.0166118775200464	0.0269465985662202	0.0138259952464266	0.341194969635988	0.1	0.439635
M44PT	YES	YES	NO	M	81.4	Smoker	Exposed	NA	2022-04-17	dead	3	T4	N2	+/++	NA	MMB	MMB	10	90	23.3333333333333	76.6666666666667	solid	NR	0	0	0	0	0	0	0	0	NA	NA	-0.741535142275977	0.2992	0.7008	0.03728756900861	0.145581290156008	0.0925679054138643	0	0.00712563949405856	0.0169168476736593	0	0.183369214223333	0.0412586080673116	0.0225218349009012	0.546628908937746	0.1	0.2913812
M45PT	YES	YES	NO	F	58.8	Smoker	Exposed	NA	48.12	dead	3	T2	N0	+/++	NA	MME	MME	100	0	100	0	solid	acinar	0	0	0	0	1	0	0	0	NA	NA	-0.30903538367953	0.8211	0.1789	0.0538471205034139	0.171921133542095	0.0427799511720985	0	0.0195217281237432	0.00307539656464665	0	0.498113704880308	0.022125903694863	0.0595370967062322	0.870922035187401	0.1	0.2805012
M46PT	YES	YES	NO	M	66.7	No smoker	Exposed	NA	12.72	dead	2	T3	N0	-	NA	MME	MME	100	0	100	0	solid	acinar	0.466666666666667	0	0	0	0.533333333333333	0	0	0	NA	NA	-0.278314807764002	0.481	0	0.0152447747600448	0.0654956953395362	0.0551564381334154	0	0.0235983661359294	0.0129818456125978	0	0.0085493726566466	0.025583560085392	0.017514363684069	0.224124416407631	0.1	0.4920948
M47PT	YES	YES	NO	F	84.5	No smoker	Exposed	NA	18.84	dead	2	NA	NA	-	NA	MME	MMB,MME	85	15	93.3333333333333	6.66666666666667	solid	acinar	0	0	0	0	1	0	0	0	NA	NA	-0.461499234681148	0.8312	0.1688	0.0260501119416123	0.0558904353196633	0.0780387678133355	0	0.0170241760250258	0.0147389540445217	0	0.051835192603718	0.0313735337642828	0.018364017758239	0.293315189270398	0.2	0.3852613
M48PT	YES	YES	NO	M	69.1	No smoker	Exposed	NA	2022-08-19	dead	2	T4	N0	+/++	NA	MME	MME	100	0	100	0	solid	acinar	0.333333333333333	0	0	0	0.666666666666667	0	0	0	NA	NA	-0.112428781851921	1	0	0.0189730543292116	0.0334667010608943	0.0543873683946111	0	0.0331741998201788	0.0162402836950231	0	0.0071335077449353	0.0216783310261405	0	0.185053446070995	0.1	0.6026193
M49PT	YES	YES	NO	M	84.2	No smoker	Exposed	NA	2022-08-04	dead	2	T3	N0	-	NA	MME	MME	100	0	100	0	acinar	trabecular	0.9	0	0.0333333333333333	0	0	0.0666666666666667	0	0	NA	NA	-0.216698261116074	0.5664	0	0.0204434916606365	0.040970526306443	0.0656065679087042	0.0311983044112143	0	0.0247171640765405	0	0.0127041955019117	0.0194886433408815	0	0.215128893206332	0.1	0.4036587
M4PT	YES	YES	NO	M	64.2	Smoker	Exposed	NA	106.08	alive	2	T3	N2	-	NA	MME	MME	100	0	100	0	NA	NA	NA	NA	NA	NA	NA	NA	0	NA	NA	NA	-0.00795617266872358	1	0	0.0247552073224937	0.063379456960247	0.109442704148576	0	0.0183618141209098	0.0220298940215197	0	0.0452571482919913	0.0353701585493042	0.00447350513592054	0.323069888550963	0.18	0.2789825
M50PT	YES	YES	NO	M	61.4	Smoker	Exposed	NA	24.48	dead	2	T2	N2	+/++	NA	MMB	MME	75	25	100	0	solid	micropapillary	NA	NA	0.0333333333333333	NA	0.933333333333333	NA	0	NA	NA	NA	-0.18462025874705	0.9916	0.0084	0.0191969333672442	0.043355077292377	0.065727385837327	0	0.0128078035831718	0.0215198119032323	0	0.012159332658371	0.026519029551078	0.0053348233009791	0.20662019749378	0.1	0.4817575
M51PT	YES	YES	NO	M	82	No smoker	Non exposed	NA	20.28	dead	3	T4	N2	+/++	NA	MME	MMB	100	0	26.6666666666667	73.3333333333333	NA	NA	NA	NA	NA	NA	NA	NA	0	NA	NA	NA	-0.436572040386784	0.5263	0.3216	0.0166188550264252	0.0978894203041406	0.0468849190308055	0.0333217772606873	0	0.0240360516149295	0	0.0501868672183882	0.0167503954751292	0	0.285688285930505	0.2	0.3623798
M52PT	YES	YES	NO	M	47.8	No smoker	Non exposed	NA	8.88	dead	2	T3	N0	-	NA	MME	MME	100	0	100	0	acinar	microcystic	0.6	NA	NA	NA	0.0666666666666667	NA	0	0.2	NA	NA	0.069685002035422	1	0	0.0237541432916691	0.0966284725340462	0.0506247527848641	0.0114048255928296	0.0304147737178923	0.0186604422343544	0	0.0169030759766243	0.0190493451683969	0	0.267439831300677	0.3	0.2835641
M53PT	YES	YES	NO	M	63.2	Smoker	Exposed	NA	7.56	dead	3	T4	N3	+/++	NA	MME	MMB	75	25	56.6666666666667	43.3333333333333	NA	NA	NA	NA	NA	NA	NA	NA	0	NA	NA	NA	-0.454581430366941	0.8107	0.1893	0.0198274797179992	0.0886278245106435	0.0967280095742433	0	0.019624811954291	0.0191878990819844	0	0.0153379416503984	0.020501197795737	0	0.279835164285297	0.2	0.5921849
M54PT	YES	YES	NO	M	63.7	No smoker	Exposed	NA	5.76	dead	3	NA	NA	-	NA	MME	MME	100	0	100	0	solid	NA	NA	NA	NA	NA	0.7	NA	0	NA	NA	NA	-0.353623577565029	1	0	0.0220078910329223	0.169987752555068	0.2667493752755	0	0.00644372711359445	0.014383222344753	0	6.3008992443101e-4	0.00898751545656363	0	0.489189573702833	0.3	0.2757184
M55PT	YES	YES	NO	M	56.7	Smoker	Exposed	NA	4.68	dead	3	T4	N0	-	NA	MMS	MMB	10	90	20	80	solid	NR	0	0	0	0	0	0	0	0	NA	NA	-1.09179493448935	0	1	0.0137482932920573	0.0570340859861502	0.0707527114830214	0.0331422774522425	0.0162227677906186	0.00352271083446728	0.00174110572136799	0.0177457403240902	0.0159545507605733	5.9728334381879e-4	0.230461526988408	0.05	0.5745189
M56PT	YES	YES	NO	M	66.8	No smoker	Exposed	NA	6.36	dead	3	T3	N2	+/++	NA	MMB	MMB	40	60	36.6666666666667	63.3333333333333	NA	NA	NA	NA	NA	NA	NA	NA	0	NA	NA	NA	-0.598721683109856	0.4	0.6	0.0092185550763597	0.0644442441871427	0.0288403041075512	0.0126101238776786	0.0477801617367913	0.0173644184786722	0	0.00273378686409663	0.0158998311548954	0	0.198891425483188	0.1	0.6521483
M57PT	YES	YES	NO	F	69	Smoker	Exposed	NA	9.72	dead	3	T3	N2	+/++	NA	MME	MME	100	0	100	0	solid	NA	NA	NA	NA	NA	0.966666666666667	NA	0	NA	NA	NA	-0.32194105164613	0.5635	0.318	0.0133620873741306	0.0512197156647805	0.063032478429686	0.00761650869895688	0	0.0184148698138205	0	0.0318264743663866	0.0152397428322827	0.0143214516048493	0.215033328784893	0.1	0.6913501
M58PT	YES	YES	NO	M	73.3	No smoker	Exposed	NA	3	dead	3	T4	N0	-	NA	Des	MMS	0	100	1.66666666666667	98.3333333333333	.	.	NA	NA	NA	NA	NA	NA	0	NA	NA	NA	-0.988498631734076	0	0.9502	0.0126370434462631	0.0797596942219517	0.00985321523953638	0	0.0902858914563471	0.0155021441362801	0	0.00801003641879113	0.0194277265373537	0	0.235475751456523	0.05	0.3782004
M59PT	YES	YES	NO	M	47.2	No smoker	Exposed	NA	2.64	dead	3	T3	N1	+/++	NA	MMB	MMB	0	99.5	43.3333333333333	56.6666666666667	solid	NR	0	0	0	0	0	0	0	0	NA	NA	-0.805593790434578	0.0382	0.9618	0.0355620209424412	0.159746265644947	0.0741028272967744	0	0.0782447767103158	0.0117073252108982	0	0.202676237660657	0.0328616008563939	0.0113652561642479	0.606266310486676	0.1	0.3
M602PT	NO	YES	NO	F	66.89664613	Ex-smoker	Exposed	NA	27.400410672	dead	NA	T3	N0	NA	NA	MME	NA	100	0	NA	NA	NA	NA	NA	NA	NA	NA	NA	NA	0	NA	NA	NA	-0.200445811761878	0.9462	0	0.0140579920184552	0.0384242010102845	0.114568033175691	0	0.026900183990126902	0.0150078197455099	0.0670253540515612	0.00302739050131622	0.0256969992154865	0	0.304707973708432	NA	NA
M603PT	NO	YES	NO	F	56.92813142	Smoker	Unknown	NA	18.069815196	dead	NA	T4	N2	NA	NA	MME	NA	100	0	NA	NA	NA	NA	NA	NA	NA	NA	NA	NA	0	NA	NA	NA	-0.258830484897579	0.9007	0.0008	0.0207285897740292	0.0523845692089495	0.110530368078538	0	0.0752411466551285	0.0236555616831381	0	0.0578006773591771	0.0234244675839076	1.5751372045462e-4	0.363922894063323	NA	NA
M604PT	NO	YES	NO	F	2022-03-27	No smoker	Non exposed	NA	100.68	alive	NA	T0	NX	NA	NA	MME	NA	90	10	NA	NA	NA	NA	NA	NA	NA	NA	NA	NA	0	NA	NA	NA	-0.287500296783978	0.9817	0.0183	0.0405255619285455	0.0610655404599927	0.0922711113395561	0	0.0431269074955732	0.019058886953853	0	0.0304409912975401	0.0407739947472939	3.4523409996784e-4	0.327608228322322	NA	NA
M605PT	NO	YES	NO	M	65.4	No smoker	Non exposed	NA	2022-08-01	dead	NA	T3	N0	NA	NA	MME	NA	80	20	NA	NA	NA	NA	NA	NA	NA	NA	NA	NA	0	NA	NA	NA	-0.267447142422012	0.7748	0.2252	0.0236799142014625	0.103886583035246	0.0925828444669903	0	0.0133826104137432	0.0134088179208987	0	0.0264947418191257	0.0254976875216924	0	0.298933199379159	NA	NA
M606PT	NO	YES	NO	M	59.42231348	No smoker	Exposed	NA	92.68172484	dead	NA	T1	N0	NA	NA	MME	NA	0	100	NA	NA	NA	NA	NA	NA	NA	NA	NA	NA	0	NA	NA	NA	-0.46627364301751	0.3177	0.6823	0.0277425603172686	0.261620928694375	0.0380104240006595	0	6.95261074583746e-5	0.00991141116435421	0	0.206218248479177	0.0528011870472731	0	0.596374285810566	NA	NA
M607PT	NO	YES	NO	F	64.36687201	No smoker	Exposed	NA	20.796714576	dead	NA	NA	NA	NA	NA	MME	NA	100	0	NA	NA	NA	NA	NA	NA	NA	NA	NA	NA	0	NA	NA	NA	-0.467907913756134	0.69	0	0.00651821426415209	0.0681532005267794	0.0603612736509422	0	0.0390692012054796	0.0220967958763544	0	0.00241166595986649	0.0142651745019403	0	0.212875525985515	NA	NA
M608PT	NO	YES	NO	M	60.1	No smoker	Non exposed	NA	33.12	dead	NA	T4	N2	NA	NA	MME	NA	100	0	NA	NA	NA	NA	NA	NA	NA	NA	NA	NA	0	NA	NA	NA	-0.105268141788054	1	0	0.0325619069626926	0.0596656723861717	0.149016330553986	0.00757231986020726	0.0128193301566463	0.0238056377014374	0	0.0260047344204259	0.0391934921169214	0.00207678550985944	0.352716209668348	NA	NA
M60PT	YES	YES	NO	F	54.1	No smoker	Non exposed	NA	8.16	dead	3	T4	N1	+/++	NA	MME	MME	100	0	100	0	solid	acinar	0.1	0	0	0	0.9	0	0	0	NA	NA	-0.0983169554594568	1	0	0.0104912383562897	0.0543988678403218	0.0603609926797836	0	0.0241351348382722	0.0142773205482453	0	0.00578139038810261	0.0128483536069913	0.0165206363743156	0.198813934632322	0.1	0.5148201
M610PT	NO	YES	NO	M	76.57494867	No smoker	Unknown	NA	42.97330596	alive	NA	TX	N0	NA	NA	MME	NA	NA	NA	NA	NA	NA	NA	NA	NA	NA	NA	NA	NA	0	NA	NA	NA	-0.936149436223009	0	0.9643	0.0185757157124455	0.0942261731661193	0.0787676095534554	0	0.0264088958768141	0.0167334234171972	0.00590264894173456	0.0674830488799584	0.0438201545800681	0.0162490222476041	0.368166692375397	NA	NA
M611PT	NO	YES	NO	M	74.96783025	No smoker	Exposed	NA	12.74743326	dead	NA	T2	N0	NA	NA	MMB	NA	60	40	NA	NA	NA	NA	NA	NA	NA	NA	NA	NA	0	NA	NA	NA	-0.379072255292653	0.7103	0.2897	0.0157767959891383	0.0496389424463423	0.0847173282870199	0.0127295086223151	0.0367515251573887	0.0253683109339272	0	0.0163425547277911	0.0210821856377431	0	0.262407151801666	NA	NA
M612PT	NO	YES	NO	M	49.07323751	No smoker	Unknown	NA	15.474332652	dead	NA	T2	N1	NA	NA	MME	NA	100	0	NA	NA	NA	NA	NA	NA	NA	NA	NA	NA	0	NA	NA	NA	-0.415659345640682	0.9405	0.0595	0.0308854544619508	0.0532967026014372	0.104008095553242	0.00617332848529253	0.00588628931385323	0.0172312760076383	0	0.0522450823608954	0.0254225856440692	0.00203998949094304	0.297188803919322	NA	NA
M613PT	NO	YES	NO	M	45.16906229	No smoker	Exposed	NA	12.12320328	alive	NA	T2	N2	NA	NA	MMB	NA	80	20	NA	NA	NA	NA	NA	NA	NA	NA	NA	NA	0	NA	NA	NA	-0.245598832961389	0.5982	0.2692	0.0106535449785143	0.0882398852055371	0.0408435211141315	0	0.0506597410376563	0.0122617779311412	0	0.00700133236684451	0.018693805532884	0	0.228353608166709	NA	NA
M615PT	NO	YES	NO	M	69.62902122	No smoker	Exposed	NA	9.527720736	dead	NA	T3	N1	NA	NA	MMB	NA	0	99.5	NA	NA	NA	NA	NA	NA	NA	NA	NA	NA	0	NA	NA	NA	-0.514287459728481	0.3922	0.2444	0.0224222519473544	0.113687244562567	0.018592639509503	0	0	0.0155866850737539	0	0.00519673856104101	0.0326676084942775	2.5243749894492e-4	0.208405605647442	NA	NA
M619PT	NO	YES	NO	M	49.7	No smoker	Exposed	NA	2022-06-09	dead	NA	T2	N0	NA	NA	MME	NA	100	0	NA	NA	NA	NA	NA	NA	NA	NA	NA	NA	0	NA	NA	NA	-0.163709417845662	1	0	0.0229251171436664	0.0987766423660491	0.10887985424432	0	0.0299192050901486	0.0153171121075165	0	0.0557847842054529	0.0313245015083081	0	0.362927216665462	NA	NA
M61PT	YES	YES	NO	M	60.2	Smoker	Exposed	NA	2022-08-19	dead	3	T3	N2	+/++	NA	MME	MME	100	0	100	0	trabecular	acinar	0.266666666666667	0	0	0	0	0.733333333333333	0	0	NA	NA	-0.355945427864212	0.6098	0.2746	0.0201762656356282	0.0303483822801537	0.102485462097526	0.067994251417836	0	0.0346012155833363	0	0.0272763655858785	0.028771523833807	0.0044832176902932204	0.316136684124459	0.2	0.5120066
M620PT	NO	YES	NO	M	63.84120465	Smoker	Exposed	NA	71.260780284	alive	NA	T1	NX	NA	NA	MME	NA	100	0	NA	NA	NA	NA	NA	NA	NA	NA	NA	NA	0	NA	NA	NA	-0.165399266385495	0.9641	0	0.0125006269683106	0.0167546898190724	0.0480009057528492	0.155752895290374	0	0.0200423274165617	0	0.042261786673657	0.0265748881182312	0	0.321888120039056	NA	NA
M623PT	NO	YES	NO	M	67.5	Smoker	Exposed	NA	2022-02-22	dead	NA	T2	NX	NA	NA	MMB	NA	25	75	NA	NA	NA	NA	NA	NA	NA	NA	NA	NA	0	NA	NA	NA	-0.498102998602433	0.2101	0.5159	0.0105012826000229	0.111016906940855	0.035025555587899	0	0.176385853902047	0.0121231749478439	0	0.0867344144162955	0.0221743126567564	0	0.45396150105172	NA	NA
M624PT	NO	YES	NO	M	63.75633128	No smoker	Exposed	NA	23.096509236	dead	NA	T3	N1	NA	NA	MMB	NA	5	95	NA	NA	NA	NA	NA	NA	NA	NA	NA	NA	0	NA	NA	NA	-0.681742139876591	0.4191	0.5473	0.0367516538236392	0.143911991926643	0.0668474935302853	0	0	0.0154737639119814	0	0.0215197714548823	0.0305506704487105	0	0.315055345096141	NA	NA
M625PT	NO	YES	NO	M	71.25804244	NA	Unknown	NA	8.96919918	dead	NA	T3	N2	NA	NA	MME	NA	100	0	NA	NA	NA	NA	NA	NA	NA	NA	NA	NA	0	NA	NA	NA	-0.376863340756465	0.796	0.204	0.016362040098194	0.0708742565621898	0.0588384446919493	0.0425322450133318	0	0.0131247271859976	0	0.002492034180187	0.0160875288955641	0	0.220311276627413	NA	NA
M627PT	NO	YES	NO	M	64.5	No smoker	Exposed	NA	14.52	dead	NA	T3	N0	NA	NA	MMB	NA	80	20	NA	NA	NA	NA	NA	NA	NA	NA	NA	NA	0	NA	NA	NA	-0.380201100140167	0.4829	0.0073	0.0174355528576605	0.106484273815957	0.0401331506403081	0	0.0242492467638812	0.0253724601172886	0	0.00976558848063334	0.0222964246487252	0	0.245736697324453	NA	NA
M628PT	NO	YES	NO	M	34.14921287	Smoker	Exposed	NA	36.271047228	dead	NA	T3	N0	NA	NA	MME	NA	90	10	NA	NA	NA	NA	NA	NA	NA	NA	NA	NA	0	NA	NA	NA	-0.421330898557625	1	0	0.017454285160785	0.055973963853932	0.150820989579506	0	0.0373797287226678	0.024983328595208	0	0.024873847182858	0.0285908611825238	0	0.340077004277481	NA	NA
M629PT	NO	YES	NO	M	59.3	Smoker	Exposed	NA	4.56	dead	NA	T3	N2	NA	NA	MMB	NA	40	60	NA	NA	NA	NA	NA	NA	NA	NA	NA	NA	0	NA	NA	NA	-0.572168348388388	0.6141	0.3859	0.0243375118114952	0.0831167893381427	0.148714071927845	0.0128574707068902	7.9324028079231e-5	0.0152145550383844	0	0.0222382823013463	0.02302227007111	0.0182795195042633	0.347859794727556	NA	NA
M62PT	YES	YES	NO	F	43.2	No smoker	Non exposed	NA	60.24	alive	3	NA	NA	+/++	NA	MME	MME	5	95	100	0	trabecular	acinar	0	0	0	0	0	1	0	0	NA	NA	-0.83444615952114	0.1561	0.8004	0.0235231491129817	0.0668662924525055	0.0710089333536169	0.00812136412590317	0	0.0194369175657455	0	0.0617226179393822	0.0380718542838114	0.013771159016083	0.302522287850029	NA	0.2719451
M630PT	NO	YES	NO	F	67.2	Smoker	Non exposed	NA	2022-06-30	dead	NA	T4	NX	NA	NA	MMB	NA	99.5	0	NA	NA	NA	NA	NA	NA	NA	NA	NA	NA	0	NA	NA	NA	-0.267635702798681	0.8678	0.1322	0.0483653594361603	0.174805038961269	0.136858449215919	0	0	0.0301695680531708	0	0.0903494110736166	0.0562015584433915	0.0360763420105961	0.572825727194123	NA	NA
M631PT	NO	YES	NO	F	2022-07-30	Smoker	NA	NA	2022-04-05	dead	NA	T2	N0	NA	NA	MME	NA	100	0	NA	NA	NA	NA	NA	NA	NA	NA	NA	NA	0	NA	NA	NA	-0.123250718600083	0.9184	0	0.0241154620336129	0.0289639817168124	0.124597569144568	0.0288500637590114	0.00623227198833313	0.0190018623245904	0.0097452418918759	0.0134969556930834	0.0152563221695602	0	0.270259730721447	NA	NA
M635PT	NO	YES	NO	M	71.5	No smoker	Exposed	NA	12.96	dead	NA	T2	N2	NA	NA	MME	NA	100	0	NA	NA	NA	NA	NA	NA	NA	NA	NA	NA	0	NA	NA	NA	-0.165222981487993	0.6511	0.292	0.00786204460120533	0	0	0.275600736759714	0	0.0299549677711561	0.00673973359538782	0.0241529233874702	0.00373453275591	0	0.348044938870843	NA	NA
M636PT	NO	YES	NO	M	62.51334702	No smoker	Unknown	NA	20.763860364	dead	NA	T3	NX	NA	NA	MME	NA	100	0	NA	NA	NA	NA	NA	NA	NA	NA	NA	NA	0	NA	NA	NA	-0.254510858745304	0.9873	0.0127	0.0186703958816639	0.0700966177718585	0.0682150365962254	0	6.3780834862407e-4	0.0131286443555242	0	0.0135970819396868	0.0243217002030563	0.0130277069019376	0.221694991998577	NA	NA
M638PT	NO	YES	NO	F	66.8	Smoker	Exposed	NA	15	dead	NA	NA	NA	NA	NA	MME	NA	20	80	NA	NA	NA	NA	NA	NA	NA	NA	NA	NA	0	NA	NA	NA	-0.576371983249407	0.5491	0.3693	0.0187363515051465	0.141798607608003	0.0554065771580589	0	0	0.0105803129590111	0	0.0115937197801156	0.0307072852982256	0	0.268822854308561	NA	NA
M639PT	NO	YES	NO	M	64.21629021	Smoker	Exposed	NA	34.956878856	dead	NA	T2	N2	NA	NA	MME	NA	100	0	NA	NA	NA	NA	NA	NA	NA	NA	NA	NA	0	NA	NA	NA	-0.208130294498259	1	0	0.0919687058559931	0.0714407434837621	0.0676540981092741	0	0.0312022428005454	0.0235846303917835	0	0.0317680783353335	0.0376796847535952	0	0.355298183730287	NA	NA
M63PT	YES	YES	NO	M	66.5	Smoker	Exposed	NA	6.24	dead	2	NA	NA	-	NA	MMS	Des	NA	NA	NA	NA	NA	NA	NA	NA	NA	NA	NA	NA	0	NA	NA	NA	-0.929366205399793	0	1	0.0309828912715083	0.142863758925623	0.0938573202924025	0	0.0199061878957638	0.0128097295847041	0	0.0248408664541792	0.0760004872859291	0	0.40126124171011	0.02	NA
M641PT	NO	YES	NO	M	80.5	Smoker	Exposed	NA	8.16	dead	NA	T4	N0	NA	NA	MMB	NA	25	75	NA	NA	NA	NA	NA	NA	NA	NA	NA	NA	0	NA	NA	NA	-0.433052809062033	0.7544	0.2456	0.0201571361231698	0.0784916361278614	0.0763862833384437	0	0	0.0199717585050403	0	0.0343749202900678	0.0302674455547442	0.00444445581596588	0.264093635755293	NA	NA
M642PT	NO	YES	NO	M	72.15879535	Smoker	Exposed	NA	9.889117044	dead	NA	T4	N2	NA	NA	MMB	NA	35	65	NA	NA	NA	NA	NA	NA	NA	NA	NA	NA	0	NA	NA	NA	-0.370107912874872	0.637	0.3602	0.0116579453311157	0.11419000362228	0.0576884773070981	0	0.0192202150616909	0.0126911923500074	0	0.0116113033788071	0.0267688082032428	0	0.253827945254242	NA	NA
M643PT	NO	YES	NO	M	76.31211499	Smoker	Unknown	NA	17.905544148	dead	NA	T1	N2	NA	NA	MME	NA	50	50	NA	NA	NA	NA	NA	NA	NA	NA	NA	NA	0	NA	NA	NA	-0.442945481309824	0.561	0.439	0.0130545143928756	0.0832627725978742	0.037469725273585	0	0.0125388727794223	0.0174774382557283	0	0.00539828866248987	0.0164134692667166	2.5705797494078e-4	0.185872139203633	NA	NA
M646PT	NO	YES	NO	M	63.3	Smoker	Exposed	NA	50.88	alive	NA	T2	N0	NA	NA	MME	NA	100	0	NA	NA	NA	NA	NA	NA	NA	NA	NA	NA	0	NA	NA	NA	-0.198184620038206	1	0	0.0268966228401901	0.0926010950174431	0.159418878269678	0	0.031911260889364	0.0311029544162335	0	0.028982008576265	0.0413459082333567	0	0.41225872824253	NA	NA
M647PT	NO	YES	NO	M	50.6255989	No smoker	Unknown	NA	25.0349076	dead	NA	T3	N2	NA	NA	MME	NA	70	30	NA	NA	NA	NA	NA	NA	NA	NA	NA	NA	0	NA	NA	NA	-0.319800818781319	0.8153	0.1847	0.0046807422242792	0.0719703101533786	0.0241256682328372	0.153429677565114	0	0.0193276515257128	0.00432632198116718	0.0155384284202328	0.0181613361102553	0	0.311560136212977	NA	NA
M648PT	NO	YES	NO	M	70.93223819	Smoker	Unknown	NA	35.383983576	dead	NA	T3	N0	NA	NA	MME	NA	100	0	NA	NA	NA	NA	NA	NA	NA	NA	NA	NA	0	NA	NA	NA	-0.539679357716294	0.554	0.1997	0.0229114780494089	0.16481320928297	0.073596048284231	0	0.0239007467203636	0.0171702831728806	0	0.0336045987053251	0.0355576485407992	0	0.371554012755978	NA	NA
M64PT	YES	YES	NO	M	56.1	No smoker	Exposed	NA	10.44	dead	3	NA	NA	-	NA	MME	MME	NA	NA	100	0	NA	NA	NA	NA	NA	NA	NA	NA	0	NA	NA	NA	-0.128308042348202	0.7014	0	0.0293884216724594	0.0845466034649585	0.098829722168232	0	0	0.0170398745128014	0	0	0.00303609255356999	0.00107859998322572	0.233919314355247	0.02	0.4545242
M651PT	NO	YES	NO	M	64.07118412	Smoker	Exposed	NA	9.3963039	dead	NA	T4	N0	NA	NA	MME	NA	0	100	NA	NA	NA	NA	NA	NA	NA	NA	NA	NA	0	NA	NA	NA	-1.01926813547491	0	1	0.0206391607335699	0.0814853967190803	0.0659182644405041	0	0.075417473931336	0.00554967607086779	0	0.119735552283139	0.0118041498212315	0.0468986221283217	0.42744829612805	NA	NA
M653PT	NO	YES	NO	M	82.8	No smoker	Exposed	NA	9.24	dead	NA	T2	N0	NA	NA	MME	NA	100	0	NA	NA	NA	NA	NA	NA	NA	NA	NA	NA	0	NA	NA	NA	-0.324708559136142	0.8511	0.1489	0.00946018003751379	0.0988592902752395	0.118288913041186	0	0.0103528327792248	0.0195398462911932	0	0.0026608249928493	0.0150697878237887	0	0.274231675240995	NA	NA
M656PT	NO	YES	NO	M	63.7	No smoker	Non exposed	NA	2.64	alive	NA	T3	N1	NA	NA	MMB	NA	30	70	NA	NA	NA	NA	NA	NA	NA	NA	NA	NA	0	NA	NA	NA	-0.177592153784969	0.9487	0.0214	0.00382054994702091	0.0229008703113011	0.0675956248297843	0	2.8864902478204e-4	0.0275579574971005	0	0.0139675104678887	0	0	0.136131162077878	NA	NA
M657PT	NO	YES	NO	M	75.35934292	Smoker	Exposed	NA	46.291581108	alive	NA	T3	N0	NA	NA	MME	NA	100	0	NA	NA	NA	NA	NA	NA	NA	NA	NA	NA	0	NA	NA	NA	-0.197056520459958	1	0	0.0152589028938898	0.0487899596924329	0.102873583782574	0	0	0.0152356463056804	0	0.0464212387836792	0.0132077361128855	0.00826963751373134	0.250056705084873	NA	NA
M658PT	NO	YES	NO	M	56.58590007	Smoker	Exposed	NA	44.484599592	alive	NA	T2	N2	NA	NA	MME	NA	100	0	NA	NA	NA	NA	NA	NA	NA	NA	NA	NA	0	NA	NA	NA	-0.120806971870179	1	0	0.029805805055882	0.030616635740374	0.102468047228946	0.0257134908919993	0.0101553536167957	0.0149545240468014	0.0376643840364691	0.0124699618853868	0.0242980083239339	0	0.288146210826588	NA	NA
M659PT	NO	YES	NO	M	65.6	Smoker	Exposed	NA	5.76	dead	NA	T3	N2	NA	NA	MME	NA	70	30	NA	NA	NA	NA	NA	NA	NA	NA	NA	NA	0	NA	NA	NA	-0.227365032166258	0.7736	0.2211	0.00681987881890233	0.091334176566736	0.0180096992919156	0	0.0238314326359964	0.0104625348924807	0	0.00839124325496314	0.0157662326319363	0	0.174615198092931	NA	NA
M65PT	YES	YES	NO	M	60.2	Smoker	Exposed	NA	9.72	dead	3	T3	N1	-	NA	MMB	MMS	0	99.5	0	100	.	.	NA	NA	NA	NA	NA	NA	0	NA	NA	NA	-0.514457220021524	0.0219	0.8603	0.00596291186575686	0	0.014763828906705	0.125106347775726	0	0.0183897337141729	0.0544199863597383	0.00479495547034105	0.00871059179241868	0	0.232148355884859	0.02	0.8765002
M660PT	NO	YES	NO	F	76.5229295	No smoker	Unknown	NA	4.501026696	dead	NA	T3	N2	NA	NA	MMB	NA	20	80	NA	NA	NA	NA	NA	NA	NA	NA	NA	NA	0	NA	NA	NA	-0.559532571291912	0.199	0.3497	0.0265016779520334	0.169535541241732	0.0514500551095316	0	8.20083522088771e-5	0.00659783543831483	0	0.228202421509104	0.0247826581019505	0.0104319353137771	0.517584133018652	NA	NA
M661PT	NO	YES	NO	M	77.59890486	Unknown	Unknown	NA	45.07597536	alive	NA	T2	N2	NA	NA	MME	NA	100	0	NA	NA	NA	NA	NA	NA	NA	NA	NA	NA	0	NA	NA	NA	-0.0162856265511102	1	0	0.0146314365209042	0.0160217973450603	0.116043177365093	0	0.0188358642018033	0.0172327641752825	0	0.00988512491239677	0.0325398842899527	0	0.225190048810492	NA	NA
M662PT	NO	YES	NO	M	56.78028747	Smoker	Exposed	NA	39.917864472	alive	NA	T3	N2	NA	NA	MMB	NA	90	10	NA	NA	NA	NA	NA	NA	NA	NA	NA	NA	0	NA	NA	NA	-0.263272475399334	0.9689	0.0311	0.0168652272137026	0.0581272201549277	0.161244450415197	0	0.00530451471751932	0.0277028536561995	0	0.036098841823658	0.0215295058633259	0	0.32687261384453	NA	NA
M665PT	NO	YES	NO	F	63	Smoker	Exposed	NA	40.8	alive	NA	T3	N0	NA	NA	MME	NA	90	10	NA	NA	NA	NA	NA	NA	NA	NA	NA	NA	0	NA	NA	NA	-0.241322656319803	0.9543	0.0025	0.00614734126644939	0.0717415254674657	0.132667777886431	0	0.0643457163116204	0.0282396997811907	0	0.0348742188263025	0.0205562542448673	0	0.358572533784327	NA	NA
M667PT	NO	YES	NO	M	54.27789185	No smoker	Exposed	NA	2.956878852	dead	NA	T3	N0	NA	NA	MMB	NA	0	99.5	NA	NA	NA	NA	NA	NA	NA	NA	NA	NA	0	NA	NA	NA	-0.898014234773023	0	1	0.0253469910169295	0.181564869361908	0.049916337043385	0	0.0848692453449302	0.00227283609195771	0	0.327385192755018	0.0263675352702034	0.0118302286976671	0.709553235581998	NA	NA
M66PT	YES	YES	NO	M	68.3	Smoker	Non exposed	NA	49.92	alive	3	NA	NA	-	NA	MMS	MMS	0	100	0	100	.	.	NA	NA	NA	NA	NA	NA	0	NA	NA	NA	-0.855908978275208	0	1	0.0326263086837275	0.14132151294917	0.0986015345111178	0	0.0238444278142956	0.00574099155098972	0	0.116752973463946	0.0427247080629522	0.0273446901714153	0.488957147207615	0.2	0.2489967
M670PT	NO	YES	NO	M	63.9	Smoker	Exposed	NA	9.84	dead	NA	T3	N2	NA	NA	MME	NA	90	10	NA	NA	NA	NA	NA	NA	NA	NA	NA	NA	0	NA	NA	NA	-0.594344502727218	0.4607	0.2447	0.0263929392467879	0.093329082171883307	0.0975824258983595	0	0	0.0123150718303202	0	0.0140363635200669	0.0182437101618614	0.00893270898604116	0.27083230181532	NA	NA
M671PT	NO	YES	NO	M	56.2	No smoker	Non exposed	NA	40.56	alive	NA	T3	N2	NA	NA	MMB	NA	40	60	NA	NA	NA	NA	NA	NA	NA	NA	NA	NA	0	NA	NA	NA	-0.602940518142414	0.4684	0.4649	0.139250085433772	0.034591726785375	0.0653822215352744	0	0.00223649704161182	0.0147354409027365	0.0346780261380418	0.0453283375108155	0.0242318225558668	0.0199887366674325	0.380422894570926	NA	NA
M672PT	NO	YES	NO	M	44.3	No smoker	Non exposed	NA	33.84	alive	NA	T4	N2	NA	NA	MME	NA	100	0	NA	NA	NA	NA	NA	NA	NA	NA	NA	NA	0	NA	NA	NA	-0.191316659948395	1	0	0.0224677964133363	0.0979865261221074	0.0884277588214391	0.0646099860383443	0	0.0118597974513258	0	0.0301415272541623	0.033942443806169	0	0.349435835906884	NA	NA
M673PT	NO	YES	NO	M	53.7	No smoker	Exposed	NA	35.76	alive	NA	T3	N1	NA	NA	MMB	NA	40	60	NA	NA	NA	NA	NA	NA	NA	NA	NA	NA	0	NA	NA	NA	-0.477645611316382	0.5512	0.4488	0.0143421525398277	0.0829584323321969	0.0388856692101477	0	0	0.00801792476203003	0	0.00329870535654257	0.0163604997607922	0.0104770163461142	0.174340400307652	NA	NA
M674PT	NO	YES	NO	M	72	Smoker	Exposed	NA	23.52	dead	NA	T3	N0	NA	NA	MMB	NA	10	90	NA	NA	NA	NA	NA	NA	NA	NA	NA	NA	0	NA	NA	NA	-0.885210584756202	0	0.9333	0.0070656319307984	0.165587764187233	0.198331345401421	0	0.0130300851179628	0.0563954050261336	0	0.0386440241926646	0	0.0133942377866499	0.49244849364286303	NA	NA
M675PT	NO	YES	NO	M	69.7	Smoker	Exposed	NA	2022-04-08	dead	NA	T4	N2	NA	NA	MMB	NA	65	35	NA	NA	NA	NA	NA	NA	NA	NA	NA	NA	0	NA	NA	NA	-0.329602824181347	0.4421	0.4082	0.0138912952632067	0.0895630505407192	0.0644607466041717	0	0.0188834541237857	0.0153636839469644	0	0.0251133937261226	0.0302861619450994	0.0131926236255923	0.270754409775662	NA	NA
M676PT	NO	YES	NO	M	73.4	Smoker	Exposed	NA	12.24	dead	NA	T3	N1	NA	NA	MME	NA	NA	NA	NA	NA	NA	NA	NA	NA	NA	NA	NA	NA	0	NA	NA	NA	-0.444198114833777	0.1426	0.3116	0.0214820450456415	0.0580647019773699	0.0904109576044622	0.00505872923941642	0	0.0109809298939865	0	0.0283786057812865	0.0289196464594619	0.0364111066367512	0.279706722638376	NA	NA
M677PT	NO	YES	NO	M	55.5	No smoker	Exposed	NA	2022-08-10	dead	NA	T3	N2	NA	NA	MME	NA	60	40	NA	NA	NA	NA	NA	NA	NA	NA	NA	NA	0	NA	NA	NA	-0.575275230611337	0.6307	0.3322	0.0248303781286667	0.118793116005509	0.0935306610733386	0.0234293950223013	0	0.0176277823452433	0	0.0676231409293073	0.0536035354942627	0	0.399438008998629	NA	NA
M678PT	NO	YES	NO	M	69.3	No smoker	Exposed	NA	0.72	dead	NA	T2	N1	NA	NA	MMB	NA	40	60	NA	NA	NA	NA	NA	NA	NA	NA	NA	NA	0	NA	NA	NA	-0.399383932659512	0.7107	0.2373	0.0112779916040363	0.053059874327612	0.0330273018083535	0	0.0277048632748576	0.0196130474655058	0	0.00516121707677323	0.0147917078027906	2.6837555680564e-4	0.164904378916735	NA	NA
M679PT	NO	YES	NO	M	75.4	Smoker	Exposed	NA	2022-06-12	dead	NA	T3	N1	NA	NA	MME	NA	100	0	NA	NA	NA	NA	NA	NA	NA	NA	NA	NA	0	NA	NA	NA	-0.324310153933038	0.8251	0.1749	0.0142360714821915	0.0535975712818754	0.216933797257279	0	0.0224822038946567	0.0231764093735216	0	0.0345120218706485	0.030713484993868	0	0.39565156015404	NA	NA
M67PT	YES	YES	NO	M	52.8	No smoker	Exposed	NA	27.48	dead	3	T3	N0	-	NA	MME	MMB	NA	NA	63.3333333333333	36.6666666666667	solid	NR	0	0	0	0	0	0	0	0	NA	NA	-0.557121945505961	0.6832	0.307	0.0160769369558917	0.123692820841004	0.175651304055767	0	0.071821861569829	0.0106933496214546	0	0	0.0215750780577914	0	0.419511351101738	0.2	0.2114852
M680PT	NO	YES	NO	M	64.2	Smoker	Exposed	NA	30.24	dead	NA	T3	N0	NA	NA	MMB	NA	0	99.5	NA	NA	NA	NA	NA	NA	NA	NA	NA	NA	0	NA	NA	NA	-1.15804668317909	0	1	0.00886535661976857	0.0803765951626132	0	0	0.251233747464423	0.00837450273721136	0	0.00701077934655916	0.0101986980952118	0	0.366059679425787	NA	NA
M681PT	NO	YES	NO	M	59.6	Smoker	Non exposed	NA	2022-06-09	alive	NA	T1	N0	NA	NA	MME	NA	100	0	NA	NA	NA	NA	NA	NA	NA	NA	NA	NA	0	NA	NA	NA	-0.0316023021076407	1	0	0.0168216309377386	0.0266767722712751	0.0407883149127421	0	0.00291602266958662	0.0237953305385665	0	0.00932796173558709	0.00826998839457573	0	0.128596021460072	NA	NA
M682PT	NO	YES	NO	M	79.6	Smoker	Exposed	NA	9.48	dead	NA	T2	NX	NA	NA	MMS	NA	0	100	NA	NA	NA	NA	NA	NA	NA	NA	NA	NA	0	NA	NA	NA	-1.02499210218464	0.0361	0.9071	0.00129338809706874	0	0.030617783294527	0	0.150943475562195	0.00550742591779118	0	0.00142896657136028	0.00774913232135023	0	0.197540171764293	NA	NA
M683PT	NO	YES	NO	F	73.6	Smoker	Non exposed	NA	26.16	alive	NA	T2	N2	NA	NA	MME	NA	100	0	NA	NA	NA	NA	NA	NA	NA	NA	NA	NA	0	NA	NA	NA	0.0874634490706078	1	0	0.0307346473845959	0.0480943098748918	0.0709495322210399	0	0.0205718430269701	0.00881724979807367	0	0.00839813191349342	0.0193677966987027	0	0.206933510917767	NA	NA
M688PT	NO	YES	NO	M	61.4	Smoker	Exposed	NA	7.56	dead	NA	T4	N0	NA	NA	MMB	NA	0	99.5	NA	NA	NA	NA	NA	NA	NA	NA	NA	NA	0	NA	NA	NA	-0.334247343985507	0.316	0.684	0.0155336423929023	0.0656730694428597	0.057619375378214	0.00839120271002972	0.00917433378847781	0.00728745553447631	0	0.0525593904444428	0.016255197180158	0	0.232493666871561	NA	NA
M68PT	YES	YES	NO	M	38.3	No smoker	Non exposed	NA	60.12	alive	3	T3	N2	-	NA	MME	MME	100	0	100	0	micropapillary	acinar	0	0	1	0	0	0	0	0	NA	NA	-0.132619461106635	1	0	0.010291474686779	0.0145382959791555	0.07327458269108	0	0.030360056792958	0.0140840868511034	0	0.0076506051186625	0.0113354564506893	0	0.161534558570428	0.1	0.6584344
M691PT	NO	YES	NO	M	69.7	Smoker	Exposed	NA	4.68	dead	NA	T2	N0	NA	NA	MMB	NA	5	95	NA	NA	NA	NA	NA	NA	NA	NA	NA	NA	0	NA	NA	NA	-0.723718318850259	0.1877	0.7028	0.0195724422560562	0.0513983719169083	0.101364381246877	0.0391100659575535	0	0.0110694406261393	0.0201859179748614	0.0478501922052441	0.056860651782644	0.0147885974771733	0.362200061443457	NA	NA
M692PT	NO	YES	NO	M	68.6	Smoker	Exposed	NA	22.56	alive	NA	T4	N1	NA	NA	MME	NA	80	20	NA	NA	NA	NA	NA	NA	NA	NA	NA	NA	0	NA	NA	NA	-0.144023789576018	0.7024	0.1339	0.00490227094845728	0.025220313612644	0.0179006799320396	0.0280377537841371	0	0.0127711540741189	0	0.00517094964695293	0.00442966484609818	0	0.098432786844448	NA	NA
M693PT	NO	YES	NO	F	2022-08-18	No smoker	Non exposed	NA	21.84	alive	NA	T3	N1	NA	NA	MME	NA	100	0	NA	NA	NA	NA	NA	NA	NA	NA	NA	NA	0	NA	NA	NA	-0.427457094920432	0	0	0.0110514567962635	0.186394993840684	0.0484267748243949	0	0.0448316265488096	0.00995395696526209	0	0.0331580174280843	0.0403887921043768	0	0.374205618507875	NA	NA
M695PT	NO	YES	NO	M	62.7	No smoker	Non exposed	NA	2022-08-16	alive	NA	T3	N2	NA	NA	MME	NA	100	0	NA	NA	NA	NA	NA	NA	NA	NA	NA	NA	0	NA	NA	NA	2.5292349213033e-4	1	0	0.00998087360428061	0.0425227934148375	0.0414648606100834	0	0.0250747702192588	0.0238938722889435	0.0179740272462145	0.00582921293438228	0.0107684719958238	0	0.177508882313825	NA	NA
M696PT	NO	YES	NO	F	69.9	No smoker	Non exposed	NA	25.68	dead	NA	T2	N0	NA	NA	MME	NA	100	0	NA	NA	NA	NA	NA	NA	NA	NA	NA	NA	0	NA	NA	NA	-0.237714449621252	1	0	0.0375689300554587	0.0517840731347327	0.10810482825008	0	0.0067901392886367	0.0131493752859657	0	0.0219946071238031	0.0121199280332337	0	0.25151188117191	NA	NA
M697PT	NO	YES	NO	M	69.5	No smoker	Exposed	NA	5.64	dead	NA	T3	N2	NA	NA	MMB	NA	65	35	NA	NA	NA	NA	NA	NA	NA	NA	NA	NA	0	NA	NA	NA	-0.464570225578817	0.9317	0.0683	0.0127431980361318	0.0698714622596568	0.166281698779991	0	0.0162529718712869	0.0165312632624023	0.00457812675301831	0.0178701174072595	0.0164361124141033	0	0.32056495078385	NA	NA
M698PT	NO	YES	NO	M	36.4	No smoker	Exposed	NA	17.16	alive	NA	T4	N2	NA	NA	MME	NA	90	10	NA	NA	NA	NA	NA	NA	NA	NA	NA	NA	0	NA	NA	NA	-0.14885477366719	0.9891	0.0109	0.0138747003799302	0.0855137174340403	0.0857080443976027	0	0.0402176780506702	0.0142874056199867	0	0.0662152227093372	0.0126137139209867	0.0180060049010558	0.33643648741361	NA	NA
M699PT	NO	YES	NO	M	68.9	Smoker	Exposed	NA	17.64	alive	NA	T3	N1	NA	NA	MMB	NA	75	25	NA	NA	NA	NA	NA	NA	NA	NA	NA	NA	0	NA	NA	NA	-0.38662794815337	0.691	0.2386	0.0227781431652341	0.0573110453166585	0.0468231021808714	0	0.0626819578230933	0.0040189103034520704	0	0.0605290134947878	0.0307296586962532	0	0.28487183098035	NA	NA
M69PT	YES	YES	NO	M	78	No smoker	Exposed	NA	20.28	dead	3	T3	N2	+/++	NA	MME	MME	100	0	100	0	solid	acinar	0.333333333333333	0	0	0	0.666666666666667	0	0	0	NA	NA	-0.370623500791087	0.6245	0.2306	0.00498732069021503	0	0	0.244442042720446	0	0.0152063929802045	0.0496254895477194	0.0140122939238814	0.00760175149952974	0	0.335875291361996	0	0.7985693
M6PT	YES	YES	NO	M	70.5	Smoker	Non exposed	NA	2022-08-07	dead	2	T2	N0	-	NA	MMS	MMS	0	100	0	100	.	.	NA	NA	NA	NA	NA	NA	0	NA	NA	NA	-0.945974400469235	0	0.8307	0.0203575322852337	0.152504464217808	0.092099000876581	0	0.00563810550528611	0.00912846864885702	0	0.0551598963374672	0.0296018503413582	0.00654030482538381	0.371029623037975	0	0.461902
M700PT	NO	YES	NO	M	45.5	Smoker	Exposed	NA	9.24	dead	NA	T3	N0	NA	NA	MMB	NA	30	70	NA	NA	NA	NA	NA	NA	NA	NA	NA	NA	0	NA	NA	NA	-0.466110271196244	0.7251	0.2676	0.0165961606365909	0.0757843814813395	0.0593005079747563	0.0226128985934131	0	0.0083484947337828	0	0.0413919449730102	0.0134289849377496	0	0.237463373330642	NA	NA
M701PT	NO	YES	NO	M	78	No smoker	Non exposed	NA	14.16	dead	NA	T3	N0	NA	NA	MMB	NA	0	99.5	NA	NA	NA	NA	NA	NA	NA	NA	NA	NA	0	NA	NA	NA	-0.792151141944372	0.414	0.586	0.0152221147849391	0.0487688881693436	0.0861976481181264	0.0012165892401354	0	0.00353011907334768	0	0.0157874507122859	0.0129775639929637	0	0.183700374091142	NA	NA
M702PT	NO	YES	NO	M	30.2	No smoker	Non exposed	NA	19.44	alive	NA	T3	N0	NA	NA	MME	NA	100	0	NA	NA	NA	NA	NA	NA	NA	NA	NA	NA	0	NA	NA	NA	0.250651256239662	1	0	0.0100335120700035	0.0331213778460571	0.0454586587301293	0	0.0464368823226475	0.00889841451754487	0.0182068657497287	0.00380691212412255	0.0113441172300788	0	0.177306740590312	NA	NA
M704PT	NO	YES	NO	M	73.2	Smoker	Exposed	NA	21.72	alive	NA	T3	N0	NA	NA	MMB	NA	0	99.5	NA	NA	NA	NA	NA	NA	NA	NA	NA	NA	0	NA	NA	NA	-0.772322407315833	0.1081	0.7698	0.00383110768889249	0	0.0461131876215991	0.0632473181309198	0	0.0293144516072044	0.0546734726365729	0.00445906647913235	0.0118601766390568	0.0178366397281032	0.231335420531481	NA	NA
M706PT	NO	YES	NO	M	69.3	Smoker	Exposed	NA	2022-08-22	alive	NA	T3	N0	NA	NA	MME	NA	70	30	NA	NA	NA	NA	NA	NA	NA	NA	NA	NA	0	NA	NA	NA	-0.158379687165349	0.8526	0.1326	0.00922915104530871	0.0459679683485589	0.0443008342473664	0.00339787473731628	0.0357439195286767	0.0127181113896053	0	0.00855622295545509	0.00855854897610657	0	0.168472631228394	NA	NA
M707PT	NO	YES	NO	M	76.8	Smoker	Exposed	NA	2022-08-16	dead	NA	T2	N0	NA	NA	MME	NA	100	0	NA	NA	NA	NA	NA	NA	NA	NA	NA	NA	0	NA	NA	NA	-0.0922908893112387	0.9972	0.0028	0.0133191843184418	0.0294735687721075	0.0892118808713562	0.00108304503771394	0.0142621900686211	0.0154913143908833	0	0.00710175699966045	0.0101580141222593	0	0.180100954581043	NA	NA
M708PT	NO	YES	NO	F	63.6	Smoker	Non exposed	NA	18.48	alive	NA	T1	N2	NA	NA	MME	NA	100	0	NA	NA	NA	NA	NA	NA	NA	NA	NA	NA	0	NA	NA	NA	-0.0696514671830167	1	0	0.0283002344963831	0.112287010600811	0.170392188836155	0.00400379167089878	0.00207613793846264	0.00543294899500034	0	0.00538405846447733	0.00707609294853682	0	0.334952463950726	NA	NA
M709PT	NO	YES	NO	M	69.7	Smoker	Non exposed	NA	17.52	dead	NA	T2	N2	NA	NA	MME	NA	90	10	NA	NA	NA	NA	NA	NA	NA	NA	NA	NA	0	NA	NA	NA	-0.0695409170919874	0.9709	0.0291	0.016796509588333	0.0452300093054369	0.0672341173565428	0.0165063653133856	0.00183515077217346	0.00965105024297224	0	0.00503145052072708	0.010256382313952	0	0.172541035413523	NA	NA
M70PT	YES	YES	NO	F	68.7	No smoker	Non exposed	NA	2022-04-17	dead	3	T2	N0	-	NA	MME	MME	100	0	100	0	solid	micropapillary	0.133333333333333	NA	0.233333333333333	0.1	0.433333333333333	NA	0	NA	NA	NA	-0.3270932241851	0.4971	0	0.0306570390971403	0.104778370860036	0.0865280483076496	0	0.0274913682374044	0.0110285066822229	0	0.0443507596751627	0.0505790008283864	0.00158747247670008	0.357000566164703	0.2	0.6140826
M710PT	NO	YES	NO	F	51.9	Smoker	Non exposed	NA	2022-08-13	alive	NA	T2	N0	NA	NA	MMB	NA	60	40	NA	NA	NA	NA	NA	NA	NA	NA	NA	NA	0	NA	NA	NA	-0.396297735948628	1	0	0.0183513501890857	0.0483500675599285	0.0837465167565148	0	0.0137845212227403	0.0131340492234179	0	0.00689024089381992	0.014068743580382	0	0.198325489425889	NA	NA
M711PT	NO	YES	NO	M	61.6	Smoker	Exposed	NA	15	alive	NA	T1	N0	NA	NA	MMB	NA	40	60	NA	NA	NA	NA	NA	NA	NA	NA	NA	NA	0	NA	NA	NA	-0.395608613862387	0.6638	0.3362	0.00760658020289384	0.0558592514608493	0.0275904420877277	0.0524073614208676	0	0.022568721368065	0	0.00616591646967905	0.0132876426121641	0	0.185485915622247	NA	NA
M712PT	NO	YES	NO	F	79.9	No smoker	Non exposed	NA	10.44	alive	NA	T2	N0	NA	NA	MME	NA	100	0	NA	NA	NA	NA	NA	NA	NA	NA	NA	NA	0	NA	NA	NA	-0.187542947302563	1	0	0.0542412410787942	0.035482187114396	0.0784363479941517	0	0.00710453728711816	0.010398461041158	0	0.0101155118214221	0.0379577278686975	0.00263428281921446	0.236370297024952	NA	NA
M713PT	NO	YES	NO	M	79.2	No smoker	Non exposed	NA	2022-08-10	alive	NA	T2	N2	NA	NA	MME	NA	100	0	NA	NA	NA	NA	NA	NA	NA	NA	NA	NA	0	NA	NA	NA	-0.483279151454183	0.2338	0	0.0746108164038511	0.152202000897869	0.08613296501648	0.00698048409621712	1.3013276314125e-4	0.010082215158956	0	0.0438549373367653	0.0292831356676595	0	0.403276687340939	NA	NA
M715PT	NO	YES	NO	M	81.2	Smoker	Exposed	NA	2022-06-03	dead	NA	T3	N2	NA	NA	MME	NA	90	10	NA	NA	NA	NA	NA	NA	NA	NA	NA	NA	0	NA	NA	NA	-0.230189583530065	0.6945	0	0.0192046633575594	0.110279192338868	0.102097958090848	0	0	0.00430070004013644	0	0.142647473724934	0	0.00272094179305514	0.381250929345401	NA	NA
M716PT	NO	YES	NO	M	68.1	Smoker	Exposed	NA	2022-06-03	dead	NA	T1	N1	NA	NA	MMB	NA	90	10	NA	NA	NA	NA	NA	NA	NA	NA	NA	NA	0	NA	NA	NA	-0.19015271667862	0.8952	0.0749	0.0110825464104063	0.0852589078575747	0.0565843052579187	0	0.00604042019314475	0.00947780293886082	0	0.0278953127370816	0.0114137645619852	0	0.207753059956972	NA	NA
M717PT	NO	YES	NO	M	76	Smoker	Exposed	NA	5.16	alive	NA	T2	N2	NA	NA	MME	NA	100	0	NA	NA	NA	NA	NA	NA	NA	NA	NA	NA	0	NA	NA	NA	-0.0889367585093199	1	0	0.0164711961924976	0.0211600598715913	0.0849363676115867	0.0124250870007394	0.00766929690118818	0.00989467283515882	0	0.016019788719752	0.0140280221392533	0	0.182604491271767	NA	NA
M718PT	NO	YES	NO	F	75.6	No smoker	Non exposed	NA	3.84	alive	NA	T2	N0	NA	NA	MME	NA	100	0	NA	NA	NA	NA	NA	NA	NA	NA	NA	NA	0	NA	NA	NA	-0.274021983197122	0.8455	0	0.0180887853080084	0.0616944396486219	0.0719257366076688	0	0.00885311375429372	0.0115571795235762	0	0.0181265113565067	0.0283292751753505	0	0.218575041374026	NA	NA
M71PT	YES	YES	NO	M	74.5	Smoker	Exposed	NA	33.36	dead	2	T4	N2	-	NA	MME	MME	90	10	100	0	solid	acinar	0	0	0	0	1	0	0	0	NA	NA	-0.148825918144974	1	0	0.0257424183168838	0.111047137729287	0.0995016076448161	0	0.020314090618635	0.00867589670264906	0	0.00211833649913106	0.0270321760353043	0	0.294431663546707	0.1	0.3674504
M72PT	YES	YES	NO	M	54.6	Smoker	Exposed	NA	58.2	alive	2	T3	N0	-	NA	MME	MPM	90	10	100	0	trabecular	acinar	0	0	0	0	0	1	0	0	NA	NA	-0.109965601637506	1	0	0.0600390257198291	0.0938644574527208	0.0928768956758248	0.00390630663654612	0.0167780080475204	0.0397088616038366	0	0.0459562447228813	0.0540598556746143	0.0271772656022562	0.43436692113603	0.1	0.2617361
M73PT	YES	YES	NO	F	56.8	No smoker	Non exposed	NA	45.48	alive	NA	NA	NA	NA	NA	MME	MPM	100	0	NA	NA	NA	NA	NA	NA	NA	NA	NA	NA	0	NA	NA	NA	-0.103010307138044	1	0	0.016928450159863	0.0945077637731993	0.0677328867548205	0	0.0302606396739626	0.0142201236863579	0	0.0320735600815739	0.0204044266412352	0	0.276127850771012	NA	0.5128708
M74PT	YES	YES	NO	M	86	Smoker	Exposed	NA	10.44	dead	2	NA	NA	-	NA	MME	MME	100	0	100	0	acinar	macrocystic	0.566666666666667	0.333333333333333	0	0	0.1	0	0	0	NA	NA	-0.377124796876761	0.8727	0.086	0.0196551504715534	0.111687857986267	0.0999062638172666	0	0.0105676930943591	0.0192988866507096	0	5.27634061407847e-5	0.023245949140124	0.00701714428460601	0.291431708851027	0.1	0.466536
M75PT	YES	YES	NO	M	62.3	Smoker	NA	NA	132.6	dead	2	T2	N1	+/++	NA	MMB	MME	50	50	100	0	solid	acinar	0	0	0	0	1	0	0	0	NA	NA	-0.988459909764922	0	1	0.0169886333612533	0.136475978182955	0.134159856490317	0	0.0506202534748898	0.0052824142843712	0	0.150634431612213	0.0283786478419122	0.00852539108522781	0.531065606333139	0.1	0.3003258
M76PT	YES	YES	NO	M	66.4	No smoker	Non exposed	NA	14.64	dead	2	T4	N0	-	NA	MME	MME	100	0	100	0	acinar	micropapillary	0.966666666666667	0	0.0333333333333333	0	0	0	0	0	NA	NA	-0.148376347235216	0.9652	0	0.0261131443076833	0.0875757548843917	0.0575106620187402	0	0.00211343436125222	0.0325855564576701	0	0.0190405218528116	0.0149900941832977	0	0.239929168065847	0.1	0.3628495
M77PT	YES	YES	NO	M	59.7	Smoker	Exposed	NA	2022-04-11	dead	3	NA	NA	-	NA	MMS	MMS	0	100	0	100	.	.	NA	NA	NA	NA	NA	NA	0	NA	NA	NA	-0.718038039502317	0.0203	0.9279	0.00779716440331778	0.0443578606771462	0.117730320086264	0	0.0312938363607433	0.0232635206353047	0.0339828596130483	0.0145874866626324	0.0225458800706144	0.0121551554886913	0.307714083997762	0.1	0.6611372
M78PT	YES	NO	NO	F	67.81369863	No smoker	Non exposed	NA	35.736986304	dead	NA	NA	N0	NA	NA	MME	NA	100	0	NA	NA	NA	NA	NA	NA	NA	NA	NA	NA	NA	NA	NA	NA	NA	NA	NA	NA	NA	NA	NA	NA	NA	NA	NA	NA	NA	NA	NA	0.5986277
M79PT	YES	YES	NO	M	81.3	Smoker	Non exposed	NA	16.56	dead	NA	T3	NX	NA	NA	MMB	NA	65	35	NA	NA	NA	NA	NA	NA	NA	NA	NA	NA	0	NA	NA	NA	-0.555543694157656	0.6414	0.3586	0.0154473480536193	0.121173649933208	0.0720031883343702	0	0.0296228117394104	0.0193968070980665	0	0.0130227496967503	0.0234856549730077	0	0.294152209828433	NA	0.3811503
M7PT	YES	YES	NO	F	68.7	No smoker	Non exposed	NA	2022-04-17	dead	2	T2	N0	-	NA	MMB	MMB	25	75	46.6666666666667	53.3333333333333	NA	NA	NA	NA	NA	NA	NA	NA	0	NA	NA	NA	-0.632273813397714	0.4754	0.5246	0.0162490593686322	0.0890700156438233	0.0590938831756519	0	0.0172764447572914	0.0125719561165124	0	0.0376128839577958	0.0319908092119366	0.00508999090962551	0.268955043141269	0.2	0.3879525
M80PT	YES	YES	NO	M	71.5	Smoker	Exposed	NA	3.36	dead	NA	NA	NA	NA	NA	MME	NA	90	10	NA	NA	NA	NA	NA	NA	NA	NA	NA	NA	0	NA	NA	NA	-0.185235649120377	1	0	0.0153476578232629	0.0616470416451584	0.135172303350395	0	0.0328985357040784	0.0238438318221171	0	0.00738807084110994	0.0304531926571605	0	0.306750633843282	NA	0.6566891
M81PT	YES	YES	NO	M	65.3	No smoker	Exposed	NA	2022-02-19	dead	NA	T4	N1	NA	NA	MME	NA	100	0	NA	NA	NA	NA	NA	NA	NA	NA	NA	NA	0	NA	NA	NA	-0.138922938073909	0.9388	0	0.0259891012103731	0.0671299377744279	0.125688187058636	0	0.0101376164220723	0.0203122221442832	0	0.0218779956115661	0.0260987688650252	0.00615436375028362	0.303388192836667	NA	0.5844702
M82PT	YES	YES	NO	M	67.8	Smoker	Non exposed	NA	26.64	dead	NA	NA	NA	NA	NA	MME	NA	90	10	NA	NA	NA	NA	NA	NA	NA	NA	NA	NA	0	NA	NA	NA	-0.642812002966187	0.5706	0.4195	0.0102665824925822	0.0748512200257311	0.0633419428574088	0	0.0658461749986912	0.0078199293435242	0	0.0123739512847086	0.0206362965373046	0	0.255136097539951	NA	0.601443
M83PT	YES	YES	NO	M	59.6	No smoker	Exposed	NA	15	dead	NA	T3	N0	NA	NA	MME	NA	100	0	NA	NA	NA	NA	NA	NA	NA	NA	NA	NA	0	NA	NA	NA	-0.158996239454392	0.7402	0	0.019048654236724	0.062739298682627	0.0784882576346705	0	0.024310689002097	0.0179126943789427	0	0.0186504254047569	0.0266026759815979	0	0.247752695321416	NA	0.4317601
M84PT	YES	YES	NO	F	60.3	No smoker	Exposed	NA	2022-04-14	dead	NA	T3	N2	NA	NA	MME	NA	80	20	NA	NA	NA	NA	NA	NA	NA	NA	NA	NA	0	NA	NA	NA	-0.169140909494566	0.2998	0	0.0436188658394174	0.0748677120882967	0.0938677232466162	0	0.0239692555106819	0.0191585383072472	0	0.0132030198767869	0.0569050531011105	0.00116807897190554	0.326758246942062	NA	0.2533428
M85PT	YES	YES	NO	M	69.4	Smoker	Non exposed	NA	2022-12-09	dead	NA	T3	N0	NA	NA	MMB	NA	80	20	NA	NA	NA	NA	NA	NA	NA	NA	NA	NA	0	NA	NA	NA	-0.323965293211179	0.8259	0.1741	0.0189589614215144	0.0944927133577695	0.0780417007890401	0	0.0379163459777961	0.0144099795390497	0	0.0164149795698941	0.0211024070793992	0	0.281337087734463	NA	0.5228692
M86PT	YES	YES	NO	F	33.3	No smoker	Non exposed	NA	3	dead	NA	T3	N0	NA	NA	MMB	NA	60	40	NA	NA	NA	NA	NA	NA	NA	NA	NA	NA	0	NA	NA	NA	-0.437056346139573	0.835	0.165	0.0115002240496313	0.0574301535764753	0.083592083140845	0	0.0631069034971899	0.0132436040433215	0	0.0187085984328957	0.0189748708667405	0	0.266556437607099	NA	0.2848131
M87PT	YES	YES	NO	M	58.5	Smoker	Exposed	NA	11.76	dead	NA	T3	N2	NA	NA	MME	NA	100	0	NA	NA	NA	NA	NA	NA	NA	NA	NA	NA	0	NA	NA	NA	-0.543764257937412	0.6049	0.3951	0.018686311067813	0.0898907903249715	0.0894055512531924	0	0.0135665851608262	0.0128810392581635	0	0.0202933377541461	0.0260361171232434	0	0.270759731942356	NA	0.4812256
M88PT	YES	YES	NO	M	59.6	Smoker	NA	NA	2022-06-12	dead	NA	T3	N2	NA	NA	MME	NA	90	10	NA	NA	NA	NA	NA	NA	NA	NA	NA	NA	0	NA	NA	NA	-0.840347674472128	0.1034	0.7307	0.0159490673383079	0.172542167268183	0.0939975393593881	0	0.0129154293259053	0.00965458818222766	0	0.0659063557439979	0.0131581921261888	0	0.384123339344199	NA	0.3920638
M89PT	YES	YES	NO	M	71.5	Smoker	Non exposed	NA	25.44	dead	NA	T3	N1	NA	NA	MME	NA	100	0	NA	NA	NA	NA	NA	NA	NA	NA	NA	NA	0	NA	NA	NA	0.07939211067512	1	0	0.0238930089665669	0.0549584378880177	0.0888219070118007	0	0.0234714446550561	0.0383503157699377	0	0.0136952546493455	0.0354072798418033	0.0101843641603306	0.288782012942858	NA	0.5059382
M8PT	YES	YES	NO	M	59.2	No smoker	Exposed	NA	9.84	dead	2	T2	N0	-	NA	MME	MMS	NA	NA	3.33333333333333	96.6666666666667	.	.	NA	NA	NA	NA	NA	NA	0	NA	NA	NA	-0.89167286405361	0.1166	0.742	0.0233068693896606	0.042358109946551	0.059050485462331	0.0214827258242187	0.0857038544229119	0.0133239212238536	0	0.00750758287213914	0.0214650607875782	1.7855822609135e-4	0.274377168155336	0	NA
M90PT	YES	YES	NO	M	61.2	Smoker	Exposed	NA	12.72	dead	NA	T2	N1	NA	NA	MME	NA	30	70	NA	NA	NA	NA	NA	NA	NA	NA	NA	NA	0	NA	NA	NA	-0.596416754003829	0.5146	0.4854	0.0180190497439328	0.053979495676179	0.0573750376680472	0.0192343759454014	0.00997879633146622	0.0248763352490664	0	0.0204083808115521	0.0215410383257288	0.00225433752776853	0.227666847279143	NA	0.5452118
M91PT	YES	YES	NO	M	68.4	No smoker	Exposed	NA	2022-08-19	dead	NA	T4	N2	NA	NA	MMB	NA	90	10	NA	NA	NA	NA	NA	NA	NA	NA	NA	NA	0	NA	NA	NA	-0.48533481320433	0.3533	0.6467	0.0262178660332872	0.138775489770168	0.0711397975006216	0	0.0206733055194519	0.0109835336593607	0	0.160161596474835	0.056980931358976	0.00954947315722578	0.494481993473926	NA	0.2722194
M92PT	YES	YES	NO	M	38.3	Smoker	Exposed	NA	10.92	dead	NA	T3	N2	NA	NA	MME	NA	100	0	NA	NA	NA	NA	NA	NA	NA	NA	NA	NA	0	NA	NA	NA	-0.0886358905756881	1	0	0.0233643533460796	0.053328883515696	0.155213672013584	0	0.0461621762543949	0.0283538897689039	0	0.00226896158514934	0.0200008723411965	0	0.328692808825004	NA	0.3150908
M93PT	YES	YES	NO	F	41.4	No smoker	Non exposed	NA	47.52	alive	NA	T3	N0	NA	NA	MME	NA	100	0	NA	NA	NA	NA	NA	NA	NA	NA	NA	NA	0	NA	NA	NA	-0.189555684105305	1	0	0.0197021104415224	0.0214166808995334	0.111870706931723	0	0.0288036877288676	0.0136561606581647	0.0100035094608421	0.0193838366841784	0.0239976732545391	0	0.24883436605937	NA	0.4799446
M94PT	YES	YES	NO	M	60.8	Smoker	Exposed	NA	45.96	alive	NA	T3	N1	NA	NA	MME	NA	100	0	NA	NA	NA	NA	NA	NA	NA	NA	NA	NA	0	NA	NA	NA	-0.212621048873378	1	0	0.155359950397341	0.0387981105484182	0.0978422827413974	0	0	0.00701306112579706	0.0584743974107619	0.0502996018807184	0.0546674991194833	0.0147493111797995	0.477204214403717	NA	0.3863096
M95PT	YES	YES	NO	M	68.3	No smoker	Exposed	NA	11.28	dead	NA	T4	N2	NA	NA	MME	NA	100	0	NA	NA	NA	NA	NA	NA	NA	NA	NA	NA	0	NA	NA	NA	-0.31295716505722	0.8866	0.0675	0.0233687163383375	0.0577438115151914	0.11168939180620201	0.0506449755250583	0	0.014219432442876	0.0520298231338022	0.0112269612753811	0.0253602127410683	0	0.346283324777916	NA	0.552622
M96PT	YES	YES	NO	M	71.3	Smoker	Exposed	NA	4.32	dead	NA	T3	N1	NA	NA	MMS	NA	0	100	NA	NA	NA	NA	NA	NA	NA	NA	NA	NA	0	NA	NA	NA	-1.02799142909218	0	1	0.0191993456559289	0.0854432000981253	0.128219645281276	0	0.0227350862393063	0.00712112624907832	0	0.0569685235737664	0.0161957895927955	0.00153329230287776	0.337416008993155	NA	0.2982721
M97PT	YES	YES	NO	F	68.2	No smoker	Non exposed	NA	2022-12-03	dead	NA	T3	N0	NA	NA	MMB	NA	50	50	NA	NA	NA	NA	NA	NA	NA	NA	NA	NA	0	NA	NA	NA	-0.133179772515784	0.8126	0.1874	0.0303961732290442	0.0746890079016049	0.0427984945374505	0.153675280823189	0	0.025243386021586	0	0.130908229292549	0.0303133786035283	0	0.488023950408952	NA	0.2135647
M98PT	YES	YES	NO	M	65.2	Smoker	Exposed	NA	2022-06-24	dead	NA	T4	N1	NA	NA	MMB	NA	90	10	NA	NA	NA	NA	NA	NA	NA	NA	NA	NA	0	NA	NA	NA	-0.395898482801449	0.8801	0.1199	0.0198275112264352	0.0619393266523964	0.1144289184495	0	0.0112626186197111	0.0286006871524356	0	0.0255197229331665	0.0160233580230637	0	0.277602143056708	NA	0.3338574
M99PT	YES	YES	NO	M	57.7	No smoker	Exposed	NA	3.48	dead	NA	T3	N0	NA	NA	MMB	NA	85	15	NA	NA	NA	NA	NA	NA	NA	NA	NA	NA	0	NA	NA	NA	-0.842376628157132	0	0.3622	0.023535988484208	0.102709464977235	0.112105062221431	0	0.0643556693544311	0.0153094665949243	0	0.112236862644132	0.0491718429562519	0.0177925413323441	0.497216898564958	NA	0.4335963
M9PT	YES	YES	NO	M	45.8	Smoker	Exposed	NA	94.56	alive	2	T2	N1	-	NA	MME	MME	100	0	100	0	NA	NA	NA	NA	NA	NA	NA	NA	0	NA	NA	NA	0.0202554689811834	1	0	0.00950514899685552	0.0385157424303186	0.0420420015417669	0	0.0237594407268436	0.0350203133453796	0	0.00445837824444963	0.00238794198203843	0	0.155688967267652	0.1	0.574825
MESO_001_T	YES	YES	YES	M	67	Ex-smoker	Exposed	76	2022-01-10	dead	2	NA	NA	-	++	MMB	NA	40	60	NA	NA	trabecular	acinar	0.12	0	0	0	0	0.28	0	0	4	NA	-0.72329282353262	0.5412	0.4588	0.0221153737054739	0.0705909533911817	0.0612643922154695	0	0.0160038387281459	0.0101680370988393	0	0.0423731070777601	0.0205692455195684	0.00378993944139076	0.246874887177829	0.8	0.1
MESO_002_T2	YES	YES	YES	M	62	Ex-smoker	Exposed	7.25	2022-06-30	dead	2	NA	NA	-	++	MME	NA	100	0	NA	NA	trabecular	acinar	0.3	0	0	0	0	0.7	0	0	4	-0.873549103736877	-0.961112150460745	0.2214	0.2195	0.0296831531011579	0.120301729860727	0.127107777288429	0	0.00687106632870958	0.00841784317502854	0	0.099010643917713	0.0212753112589999	0	0.412667524930765	0.7	0.2
MESO_003_T2	YES	YES	YES	F	65	No smoker	Non exposed	0	81.8	dead	2	NA	NA	-	++	MME	NA	100	0	NA	NA	acinar	non	1	0	0	0	0	0	0	0	4	0.638651132583618	-0.209487714449121	1	0	0.00874954893969361	0.0803130182684677	0.0994447666197428	0	0.0132806863465187	0.0106289774605323	0.00960366433225632	0.00631848636212249	0.00739930128589541	0	0.235738449615229	0.8	0.51
MESO_006_T	YES	YES	YES	M	61	Ex-smoker	NA	NA	2022-04-09	dead	2	NA	NA	-	+	MME	NA	100	0	NA	NA	acinar	non	1	0	0	0	0	0	0	0	0	NA	-0.00220935326930396	0.5657	0.0811	0.00740825871256558	0.0427942251001532	0.0337163283678082	0	0.0120014150201684	0.0140562691106012	0	0.0031004367604138	0.00244288833345428	0	0.115519821405165	0.9	0.72
MESO_007_T	YES	YES	YES	F	62	Ex-smoker	Non exposed	2	2022-08-19	dead	2	NA	NA	-	+	MME	NA	100	0	NA	NA	acinar	non	1	0	0	0	0	0	0	0	0	-0.243955060839653	0.0398120643779024	1	0	0.00603145473146212	0.0327190710746935	0.0368505877263184	0	0.0284749661772363	0.00968320793346837	0	0.00634962650256815	0.00653888700761625	0	0.126647801153363	0.8	0.38
MESO_009_T	YES	YES	YES	M	63	Ex-smoker	Non exposed	NA	2022-09-02	dead	2	NA	NA	-	+	MME	NA	100	0	NA	NA	acinar	non	1	0	0	0	0	0	0	0	0	-0.463989436626434	-0.200105948536913	1	0	0.0235727140246259	0.0566470460661966	0.138118218403315	0	0.0232732187039765	0.0220995658066455	0	0.00495233256923418	0.0127192537223133	8.2586861583051e-4	0.282208217912137	0.9	0.22
MESO_010_T	YES	YES	YES	M	73	Ex-smoker	Exposed	38	12	dead	2	NA	NA	-	+	MMB	NA	70	30	NA	NA	tubulopapillary	non	0	0	0	0	0	0	0.7	0	4	-0.891118168830872	-0.095665101352933	1	0	0.00914718659019968	0.0255176223677197	0.0685101077697485	0	0.0349730114213285	0.0137275589194856	0.0210023016433139	0.00787806459468783	0.00761515932888497	0	0.188371012635369	0.8	0.75
MESO_011_T	YES	YES	YES	M	65	Ex-smoker	Exposed	NA	2022-01-15	dead	2	NA	NA	+	+	MME	NA	100	0	NA	NA	tubulopapillary	non	0	0	0	0	0	0	1	0	0	-0.630321323871613	-0.117032770436535	1	0	0.0118832146194787	0.136773061583027	0.0609161372241489	1.0259049758868e-4	0.0330199678874148	0.0187181644436346	0	0.0261923824597667	0.0175039474200306	0	0.30510946613509	0.8	0.63
MESO_012_T	YES	YES	YES	F	52	Smoker	Non exposed	NA	43.5	alive	2	NA	NA	-	+	MMB	NA	50	50	NA	NA	acinar	non	0.5	0	0	0	0	0	0	0	4	-0.246581003069878	-0.267378789006453	1	0	0.0386036527041574	0.0341172588397948	0.0634069560747029	0	0.0167465611609335	0.0121277378536248	0.0109462218144922	0.019933255888492	0.0070697876560231	0.00218464719502555	0.205136079187246	0.75	0.82
MESO_013_T	YES	YES	YES	M	80	Ex-smoker	Exposed	27	9	dead	2	NA	NA	-	++	MMB	NA	80	20	NA	NA	tubulopapillary	non	0	0	0	0	0	0	0.8	0	4	-0.0516426563262939	-0.32802690371591	0.8421	0	0.00678177254245788	0.0700963984372723	0.0656163413800684	0.0569057209470257	0	0.0188440650326226	0	0.00974659678833043	0.019634301874171	0	0.247625197001948	0.95	0.65
MESO_014_T	YES	YES	YES	M	86	Ex-smoker	Exposed	2022-05-07	7	dead	2	NA	NA	-	++	MME	NA	100	0	NA	NA	acinar	non	1	0	0	0	0	0	0	0	0	-0.938064754009247	-0.294162575192761	0.8585	0.1415	0.00925219983269408	0.00248524675188416	0.0597933242714241	0	0.0141175356239225	0.0117804896785705	0	0.0120773733877263	0.0109821866626488	9.2480215191228e-4	0.121413158360783	0.85	0.43
MESO_015_T	YES	YES	YES	M	69	NA	Exposed	2022-05-05	2022-01-13	dead	2	NA	NA	-	+	MME	NA	100	0	NA	NA	acinar	non	1	0	0	0	0	0	0	0	4	-0.447661876678467	-0.1902796128704	1	0	0.0112008880198674	0.0488779542824721	0.0662147059367917	0	0.038527699125055	0.0177032236399609	0	0.00896711442838208	0.0118557747866587	0	0.203347360219188	0.9	0.57
MESO_016_T	NO	YES	YES	M	77	NA	Exposed	NA	0.8	dead	2	NA	NA	-	+	MME	NA	100	0	NA	NA	acinar	non	1	0	0	0	0	0	0	0	0	-0.585221707820892	-0.173815907375866	1	0	0.0169252037872332	0.0259104103417338	0.0419578314588969	0	0.022966933967102	0.0188578617786413	0	0.00913465231355578	0.00490178164337624	0	0.140654675290539	0.9	NA
MESO_017_T	YES	YES	YES	M	77	Ex-smoker	Exposed	NA	3	dead	2	NA	NA	-	+	MME	NA	100	0	NA	NA	acinar	trabecular	0.95	0	0	0	0	0.05	0	0	0	-0.574744343757629	-0.280238709593644	1	0	0.00518174702206757	0.0602793870837295	0.0618733755106645	0	0.0143270685938034	0.0302251881651137	0	0.00572288900208066	0.00302397576745572	0	0.180633631144915	0.9	0.5
MESO_018_T	YES	YES	YES	M	69	NA	Exposed	NA	2022-02-17	dead	2	NA	NA	-	++	MMB	NA	70	30	NA	NA	solid	non	0	0	0	0	0.7	0	0	0	0	-0.994466006755829	-0.124928995614588	1	0	0.0138287309042908	0.0984956966047249	0.0787964584114963	0	0.0234607777386672	0.0134238397897456	0	0.0084873484360134	0.0165698488502571	0	0.253062700735195	0.9	0.71
MESO_019_T	YES	YES	YES	M	81	NA	Exposed	NA	0.4	dead	2	NA	NA	+	++	MME	NA	100	0	NA	NA	solid	non	0	0	0	0	1	0	0	0	0	-1.20460844039917	-0.743351687096206	0.1018	0.8874	0.00379801334998781	0.018641430106428	0.0325247508881544	0	0.0857201937351606	0.00769300873117756	0	0.00697207330927456	0.00347537478090641	0	0.158824844901089	0.95	0.69
MESO_020_T	YES	YES	YES	M	69	NA	NA	NA	2022-05-24	dead	3	NA	NA	-	+	MME	NA	100	0	NA	NA	solid	non	0	0	0	0	1	0	0	0	0	0.0443803742527962	-0.214401151407416	1	0	0.0121528124838719	0.0835192905278696	0.1437001918356	0	0.0138808970801736	0.00242883325398553	0	0.0112042637932876	0.0159156738546752	0	0.282801962829464	0.7	0.41
MESO_021_T	YES	YES	YES	M	65	Smoker	Exposed	NA	2022-08-26	dead	2	NA	NA	-	+	MMB	NA	90	10	NA	NA	solid	non	0	0	0	0	0.9	0	0	0	4	-0.340543806552887	-0.375494053256828	0.9905	0.0095	0.0239425345881316	0.0314966461500823	0.121863664812278	0	0.0169882137994806	0.0201047612761304	0	0.0167658632006585	0.0209309521652463	0	0.252092635992007	0.85	0.54
MESO_022_T	YES	YES	YES	M	85	Ex-smoker	Exposed	NA	2022-01-07	dead	2	NA	NA	-	++	MME	NA	100	0	NA	NA	acinar	non	1	0	0	0	0	0	0	0	0	-1.31027913093567	-0.11834613483385	0.8659	0.1341	0.0141601256878096	0.0639905228253623	0.0909694593197901	0	0.0456588478852226	0.00864817388357255	0	0.0158368472981757	0.0164757946070932	0	0.255739771507026	0.6	0.41
MESO_023_T	YES	YES	YES	M	69	NA	Exposed	NA	2022-07-17	dead	2	NA	NA	-	+	MME	NA	100	0	NA	NA	solid	non	0	0	0	0	1	0	0	0	0	-0.416096359491348	-0.432366354984262	0.6538	0.3462	0.0865789314897744	0.0683674619394764	0.0989238993150361	0	0.0140489259015577	0.0185096543813603	0	0.0848353186139941	0.0314294559209704	0.0120845982124583	0.414778245774628	0.9	0.23
MESO_024_T	YES	YES	YES	M	79	Ex-smoker	Non exposed	NA	2022-03-06	dead	2	NA	NA	-	+	MMB	NA	90	10	NA	NA	solid	non	0	0	0	0	0.9	0	0	0	0	-0.453744351863861	-0.75655305247736	0.1253	0.7479	0.0342348885723975	0.126931510641307	0.0671687477948137	0	0.0304188985985303	0.0092671466655044	0	0.129473952516538	0.0160798181322903	0	0.413574962921381	0.8	0.29
MESO_025_T	YES	YES	YES	M	84	NA	Non exposed	NA	5	dead	2	NA	NA	-	++	MME	NA	100	0	NA	NA	solid	non	0	0	0	0	1	0	0	0	0	-0.62213933467865	-0.206431847587277	0.7545	0.2455	0.00621972938589899	0.0918485807144939	0.0773438536486489	0.00235956139201735	0.0162485214312812	0.0110976902964499	0	0.0427772401389624	0.00533175233534038	0	0.253226929343093	0.8	0.58
MESO_026_T	YES	YES	YES	M	72	No smoker	Exposed	31	56.2	dead	2	NA	NA	-	+	MME	NA	100	0	NA	NA	acinar	non	1	0	0	0	0	0	0	0	0	-0.268032878637314	-0.158632548543623	1	0	0.0144406451779134	0.0543732019203624	0.0909887507267729	0	0.0338817272123875	0.0094167662787454	0	0.00674413453432902	0.0146700505032127	0	0.224515276353723	0.9	0.49
MESO_027_T	YES	YES	YES	M	68	Ex-smoker	Non exposed	NA	2022-08-08	dead	2	NA	NA	-	+	MME	NA	100	0	NA	NA	solid	macrocystic	0	0.2	0	0	0.8	0	0	0	0	-0.212684065103531	-0.0703828361139278	1	0	0.00239786588567899	0.0350033295259663	0.0451474762485239	0	0.00834090532943968	0.023136265119379	0	0.0120284290024114	0	0	0.126054271111399	0.7	0.53
MESO_028_T	YES	YES	YES	F	83	No smoker	Non exposed	NA	0	alive	2	NA	NA	-	++	MME	NA	100	0	NA	NA	solid	non	0	0	0	0	1	0	0	0	0	-0.400310933589935	-0.138877486728865	1	0	0.0123035765975134	0.060939093120374	0.0423681274761518	0	0.0226785960523907	0.0132947438215926	0	0.00690848039469575	0.012014806042913	0	0.170507423505631	0.7	0.59
MESO_029_T	YES	YES	YES	M	88	Smoker	Exposed	NA	2022-08-04	dead	2	NA	NA	-	+	MMB	NA	60	40	NA	NA	acinar	non	0.6	0	0	0	0	0	0	0	4	-1.15497148036957	-0.311890208328376	0.827	0.173	0.0191977939464996	0.0422234388538899	0.0780032294209579	0.0442321178017285	0.0022947504159271	0.0201964579287953	0	0.0494642002942102	0.021806852597219602	0	0.277418841259228	0.8	0.56
MESO_030_T	YES	YES	YES	F	72	Smoker	Exposed	NA	2022-07-24	alive	2	NA	NA	-	+	MME	NA	100	0	NA	NA	micropapillary	non	0	0	1	0	0	0	0	0	0	-0.473729461431503	-0.143941024097714	0.9432	0.0159	0.120129416281192	0.0507492408669457	0.0635719567490336	0.0637950742524281	0	0.00553871337033192	0	0.184793143681529	0.0811786037008092	0.00513923732119396	0.574895386223463	0.55	0.15
MESO_031_T	YES	YES	YES	M	77	NA	NA	NA	15	dead	2	NA	NA	-	++	MMB	NA	80	20	NA	NA	acinar	tubulopapillary	0.64	0	0	0	0	0	0.16	0	NA	-0.90662038326263406	-0.413508300426532	0.8902	0.1098	0.0344654826982571	0.0705060903117617	0.126058336747318	0	0.0242599891238192	0.024645650287827	0	0.0404720453053373	0.0250092386607348	0	0.345416833135056	0.9	0.56
MESO_032_T	YES	YES	YES	F	59	Smoker	Non exposed	NA	2022-05-18	dead	2	NA	NA	++	+	MMB	NA	60	40	NA	NA	solid	non	0	0	0	0	0.6	0	0	0	0	-1.13664937019348	-0.626396820232509	0.3142	0.6858	0.0158251954544888	0.0586407768809788	0.0844126474124393	0	0.0845236856307089	0.00801283509713954	0	0.0230798496121461	0.0152448385156009	0	0.289739828603502	0.7	0.27
MESO_033_T	YES	YES	YES	F	77	No smoker	Non exposed	NA	0	alive	2	NA	NA	-	++	MME	NA	100	0	NA	NA	solid	non	0	0	0	0	1	0	0	0	0	0.460382372140884	-0.00681040932829945	1	0	0.099601026310267	0.0443735249127471	0.110122588238771	0	0.0163782621968044	0.0151598469178744	0	0.029599039560823	0.0180108147392065	0.00649599269051849	0.339741095567012	0.6	0.21
MESO_034_T	YES	YES	YES	M	60	Ex-smoker	Exposed	52.5	74	dead	2	NA	NA	-	+	MME	NA	100	0	NA	NA	tubulopapillary	non	0	0	0	0	0	0	1	0	0	0.219954013824463	-0.257015094338999	1	0	0.0483038735182923	0.107042628622553	0.119559212866437	0	0	0.0168247594497225	0	0.0507603462238189	0.0146144225333832	0	0.357105243214206	0.3	0.24
MESO_035_T	YES	YES	YES	F	67	No smoker	Exposed	NA	2022-02-28	dead	2	NA	NA	-	+	MME	NA	100	0	NA	NA	solid	non	0	0	0	0	1	0	0	0	0	NA	-0.456664059293281	0.7399	0.2601	0.0254994917105463	0.140805348805576	0.129975601599817	0	0	0.00854535870378199	0	0.0737525563168875	0.00948725907981413	0.0270231551410592	0.415088771357482	0.8	0.28
MESO_036_T	NO	YES	YES	M	79	NA	Exposed	NA	46.6	dead	2	NA	NA	-	+	MME	NA	100	0	NA	NA	trabecular	acinar	0.2	0	0	0	0	0.8	0	0	0	0.017911821603775	-0.3523663965005	0.9164	0.0836	0.0803012371563069	0.0523175793425892	0.0995881507201818	0	0.00710627481637731	0.0182184381578545	0	0.0187505035902519	0.0299269984646324	1.85487009821184e-5	0.306227730949176	0.65	NA
MESO_037_T	YES	YES	YES	M	60	Ex-smoker	Non exposed	NA	2022-08-10	dead	3	NA	NA	-	++	MME	NA	100	0	NA	NA	solid	non	0	0	0	0	1	0	0	0	4	-0.966156840324402	-0.580557716575622	0.7971	0.2029	0.00986039568493282	0.0744637689676906	0.119951001367899	0	0.0405982807367819	0.00941502950632624	0	0.00876626018335559	0.0185550132080003	0	0.281609749654987	0.65	0.49
MESO_038_T	YES	YES	YES	M	81	Ex-smoker	Non exposed	NA	2022-01-09	dead	3	NA	NA	-	-	MME	NA	100	0	NA	NA	trabecular	non	0	0	0	0	0	1	0	0	4	NA	-0.278714688050307	0.6602	0.302	0.013729552857536	0.0293589375348533	0.0442597983484201	0.027796889447138	0.0311761976967864	0.0151001446117302	0	0.00749389508352194	0.00480908154349874	0	0.173724497123485	0.4	0.37
MESO_039_T	YES	YES	YES	M	54	Smoker	Exposed	54	81.8	dead	2	NA	NA	-	++	MME	NA	100	0	NA	NA	acinar	non	1	0	0	0	0	0	0	0	3	-0.603473007678986	-0.254639734985232	0.809	0.0188	0.102773412459077	0.0187176990517016	0.0443450695258612	0.0460079085624376	0	0.0180063632640453	0	0.0228958980561278	0.0265626713864082	0	0.279309022305659	0.3	0.17
MESO_040_T	YES	YES	YES	M	69	No smoker	Exposed	47	2022-02-09	dead	2	NA	NA	-	-	MME	NA	100	0	NA	NA	solid	non	0	0	0	0	1	0	0	0	.	-0.87797212600708	-0.504282484683989	0.5456	0	0.00793089906504239	0.0290690772884976	0.0444883695300446	0.00458625350849325	0.00590085809619471	0.0126085715659255	0	0.0115865224053413	6.6768144309326e-4	0	0.116838232902633	0.9	0.47
MESO_041_T1	YES	YES	YES	M	71	No smoker	Exposed	46.5	2022-01-09	dead	2	NA	NA	-	++	MME	NA	100	0	NA	NA	acinar	non	1	0	0	0	0	0	0	0	4	-0.999337017536163	-0.47191552380312	0.6216	0.1514	0.03486370591629	0.0553749306499311	0.010574098131032	0.0298916801575279	0	0.0230830898891094	0	0.051775257566756	0.0127203402128484	0	0.218283102523495	0.6	0.31
MESO_042_T1	YES	YES	YES	M	67	Ex-smoker	Exposed	2.66666666666667	38.6	dead	2	NA	NA	-	+	MME	NA	100	0	NA	NA	acinar	non	1	0	0	0	0	0	0	0	0	0.398054301738739	-0.138541550871054	1	0	0.0243334991020671	0.0341332803028313	0.0481681038376164	0.00251708381577641	0.0233735755786799	0.00720879763511075	0	0.0114596971436572	0.00934616981481761	9.8385127010857e-4	0.161524058500665	0.6	0.28
MESO_043_T	YES	YES	YES	F	90	No smoker	Non exposed	NA	2022-06-27	dead	2	NA	NA	-	-	MME	NA	100	0	NA	NA	acinar	solid	0.8	0	0	0	0.2	0	0	0	0	-0.0226297415792942	-0.100403135036795	1	0	0.0287456123222519	0.0277685127324498	0.0576241982476218	0.070111124005963	0	0.0183141999838272	0	0.0349106274013684	0.0080822547968183	0	0.2455565294903	0.7	0.39
MESO_044_T	YES	YES	YES	M	66	Ex-smoker	Exposed	NA	73.7	dead	2	NA	NA	-	++	MME	NA	100	0	NA	NA	trabecular	non	0	0	0	0	0	1	0	0	.	-0.0415452346205711	-0.397956178870711	0.729	0.2351	0.0197096694934042	0.0503929434728074	0.108054999383613	0	0.0141256337536163	0.0163579353456639	0	0.0221928716003584	0.026000213678179	0	0.256834266727642	0.7	0.15
MESO_045_T	YES	YES	YES	M	68	Smoker	Exposed	NA	2022-08-15	dead	2	NA	NA	-	++	MME	NA	100	0	NA	NA	solid	non	0	0	0	0	1	0	0	0	.	-0.590025544166565	-0.225719637284486	1	0	0.0910764037143346	0.0504604099908525	0.0675864429389626	0	0.0311981672597952	0.0111291893765017	0.00754172082472195	0.0263848975923728	0.0396581863366949	0.00952791249521149	0.334563330529448	0.3	0.13
MESO_046_T	YES	YES	YES	M	78	Ex-smoker	Exposed	NA	2022-09-13	dead	2	NA	NA	-	+	MME	NA	100	0	NA	NA	acinar	non	1	0	0	0	0	0	0	0	0	-0.78549611568450906	-0.438036458673114	0.6906	0.3094	0.0104448841212381	0.0688929254502654	0.0550920671852384	0.00707618426255892	0.0162982073718124	0.0227236159612	0	0.00219933886616238	0.0107035024819946	0	0.19343072570047	0.7	0.64
MESO_047_T	YES	YES	YES	M	65	Smoker	Exposed	NA	40.7	alive	2	NA	NA	-	-	MME	NA	100	0	NA	NA	NR	non	NA	NA	NA	NA	NA	NA	NA	0	0	-0.31077641248703	-0.249509838841913	0.9631	0.0369	0.0163697168473137	0.0391023995382821	0.117368257009678	0.0344648805266767	0	0.0193658643314908	0	0.0367176120180591	0	0	0.263388730271501	0.6	0.15
MESO_048_T1	YES	YES	YES	M	83	NA	Exposed	37	2022-05-11	dead	3	NA	NA	-	+	MME	NA	100	0	NA	NA	trabecular	non	0	0	0	0	0	1	0	0	4	-1.44046652317047	-0.396119512252531	0.7729	0.2271	0.0192886156235435	0.10493861581781	0.130424007159777	0	0	0.0239130135912858	0	0.0309272006610423	0.00379289940337669	0	0.313284352256836	0.6	0.56
MESO_049_T	YES	YES	YES	M	63	NA	Exposed	7	17	alive	2	NA	NA	-	-	MME	NA	100	0	NA	NA	NR	solid	NA	NA	NA	NA	0.3	NA	NA	0	0	-0.210964754223824	-0.091987253768526	1	0	0.00728091674797986	0.040307961169813	0.0671551137173755	0	0.00548256640730747	0.0164584308184261	0	0.0150184722509975	0.00209668520642955	0	0.153800146318329	0.7	0.42
MESO_050_T	YES	YES	YES	M	60	NA	Non exposed	NA	0.1	dead	2	NA	NA	-	+	MME	NA	100	0	NA	NA	trabecular	non	0	0	0	0	0	1	0	0	0	-0.338731348514557	-0.575543291481067	0.5882	0.3456	0.190650417028211	0.10588778586867	0.0436983808209767	0	0	0.00938793534645674	0	0.0423111645468719	0.0681533645949488	0	0.460089048206134	0.3	NA
MESO_051_T	YES	YES	YES	M	64	NA	Exposed	NA	2022-08-17	dead	2	NA	NA	-	+	MME	NA	100	0	NA	NA	solid	solid	0	0	0	0	0.5	0.5	0	0	0	-0.938632845878601	-0.690732915281405	0.5489	0.3005	0.0204607722643098	0.0879656293686673	0.0846380759378918	0.00378956382572166	0	0.0196247798638097	0	0.0274377903045507	0.028011529044844	0.0213362744734374	0.293264415083232	0.7	0.33
MESO_052_T2	YES	YES	YES	F	56	No smoker	Exposed	NA	34.8	dead	2	NA	NA	-	+	MME	NA	100	0	NA	NA	trabecular	non	0	0	0	0	0	1	0	0	0	0.557784080505371	-0.238378829917141	0.9468	0.0286	0.0111955872857626	0.067996430929519	0.036240030730053	0.0565207741511821	0	0.0148209399168576	0	0.0325701337417438	0.0246402021751499	0	0.243984098930268	0.7	0.41
MESO_053_T	YES	YES	YES	M	63	No smoker	Exposed	NA	2022-01-15	dead	2	NA	NA	-	+	MME	NA	100	0	NA	NA	micropapillary	acinar	0.3	0	0.7	0	0	0	0	0	0	-0.122413337230682	-0.412565132793496	0.9699	0.0301	0.0170751644533436	0.0316766473174013	0.127559262210423	0	0.0176774858679502	0.0173649432717396	0	0.013162151173134	0.024449347091431	0	0.248965001385423	0.8	0.65
MESO_054_T	YES	NO	YES	M	70	NA	Exposed	NA	2022-01-27	alive	2	NA	NA	-	+	MME	NA	100	0	NA	NA	acinar	non	1	0	0	0	0	0	0	0	0	-0.200989440083504	NA	NA	NA	NA	NA	NA	NA	NA	NA	NA	NA	NA	NA	NA	0.9	0.42
MESO_055_T	YES	YES	YES	M	64	Ex-smoker	Exposed	NA	2022-09-13	dead	2	NA	NA	-	+	MME	NA	100	0	NA	NA	acinar	non	1	0	0	0	0	0	0	0	4 MMS/0 MME	-1.23395705223083	-0.884737633497599	0.2468	0.7491	0.0117889598275041	0.06847399290619	0.140396195854011	0	0.0105462772692544	0.0275709067135997	0	0.153934906804863	0.0258667871508216	0.00173148057165315	0.440309507097897	0.8	0.15
MESO_056_T2	YES	YES	YES	M	67	No smoker	Exposed	41	0.7	alive	2	NA	NA	-	++	MMB	NA	90	10	NA	NA	solid	acinar	0.09	0	0	0	0.81	0	0	0	0	-0.220696046948433	-0.607913939177379	0.5391	0.4609	0.0156075584591581	0.0722747603086374	0.0953373770735031	0	0.00895851017399843	0.0150228498052116	0	0.00343867626417264	0.0181102110720975	0	0.228749943156779	0.7	0.49
MESO_057_T2	YES	YES	YES	M	69	NA	Exposed	9	2022-01-06	dead	2	NA	NA	-	+	MME	NA	100	0	NA	NA	solid	non	0	0	0	0	1	0	0	0	4	-0.475967884063721	-0.201862747035874	1	0	0.0140080523202789	0.0651904105994123	0.0423158490853703	0.00125913674547078	0.0211715328179002	0.0197859714412767	0	0.0051808904356368	0.0150676379874968	0	0.183979481432843	0.8	0.73
MESO_058_T2	YES	YES	YES	F	66	No smoker	Exposed	0.666666666666667	2022-04-18	dead	2	NA	NA	-	+	MME	NA	100	0	NA	NA	trabecular	non	0	0	0	0	0	1	0	0	4	-0.314555406570435	-0.678116195144791	0.2955	0	0.0460657356610393	0.214003640713138	0.019344519934321	0	0.0348736830880245	0.00883562923106478	0	0.0392145423856237	0.0480126043864102	0	0.410350355399622	0.4	NA
MESO_059_T1	YES	YES	YES	F	46	Ex-smoker	Non exposed	2	66.1	dead	2	NA	NA	-	+	MME	NA	100	0	NA	NA	papillary	non	0	0	0	1	0	0	0	0	0	-0.0984029024839401	-0.33749469663439	0	0	0.0100243931334712	0.119068174252769	0.0564859817195536	0	0.0777659224503038	0.0106917687237614	0	0.00898355419279887	0.0290536188368209	0	0.312073413309479	0.1	NA
MESO_060_T	YES	YES	YES	M	58	No smoker	Non exposed	0	0	dead	1	NA	NA	-	+	MME	NA	100	0	NA	NA	acinar	non	1	0	0	0	0	0	0	0	0	0.454818725585938	0.0863910924540884	1	0	0.0137534604198368	0.0444475755154442	0.107204265342054	0	0.0189712722075892	0.0159200239443545	0	0.00611556699431051	0.0232865727602461	0	0.229698737183835	0.9	0.75
MESO_061_T	YES	YES	YES	M	56	Smoker	Exposed	NA	2022-07-29	alive	3	NA	NA	-	+	MME	NA	100	0	NA	NA	NR	non	NA	NA	NA	NA	NA	NA	NA	0	4	-1.88085877895355	-0.55467568985702	0	0.373	0.082280171097623	0.138575019048562	0.0481825929166313	0	0.00385124964883694	0.0244827482087973	0	0.226057148440281	0.0581256322456437	0.00662357191821026	0.588178133524585	0.8	0.17
MESO_062_T2	YES	YES	YES	F	62	No smoker	Non exposed	NA	2022-02-21	alive	2	NA	NA	-	+	MME	NA	100	0	NA	NA	trabecular	non	0	0	0	0	0	1	0	0	0	0.187822073698044	-0.280347954627562	1	0	0.039121258268764	0.0465240738772125	0.0925402147183894	0.00853919696675873	0.008585062439572	0.0126188272975049	0	0.0191542362411971	0.0130130441193921	0	0.240095913928791	0.8	0.26
MESO_063_T	YES	YES	YES	M	72	NA	Exposed	NA	2022-09-25	dead	2	NA	NA	-	-	MME	NA	100	0	NA	NA	solid	acinar	0.4	0	0	0	0.6	0	0	0	0	-0.294860541820526	-0.318621795215011	1	0	0.0354917045307324	0.0533991993767628	0.0688618119414696	0.0514488624464718	0	0.0167129993220709	0	0.0368468683870369	0.017628688037816	0	0.28039013404236	0.8	0.16
MESO_064_T	YES	YES	YES	M	74	Smoker	Exposed	1.16666666666667	2022-03-27	dead	2	NA	NA	-	+	MMB	NA	60	40	NA	NA	tubulopapillary	non	0	0	0	0	0	0	0.6	0	4	-0.154675304889679	-0.374940740659453	0.7485	0.2411	0.0155036592232284	0.0434536022338208	0.0394853701214209	0.0131521245947333	0.0186598793594003	0.0166172963869844	0	0.00971759124515186	0.0151589408045885	0	0.171748463969328	0.95	0.57
MESO_065_T	YES	YES	YES	F	54	Ex-smoker	Exposed	NA	2022-01-21	alive	2	NA	NA	-	-	MME	NA	100	0	NA	NA	macrocystic	non	0	1	0	0	0	0	0	0	0	NA	-0.0294671493924806	1	0	0.0107081850212891	0.099173515653641	0.106437877397208	0	0.00358186379643052	0.0289126177877033	0	0.019078777902364	0.00546257811320664	0	0.273355415671843	1	0.36
MESO_066_T	YES	NO	YES	M	65	Ex-smoker	Exposed	63	15	dead	2	NA	NA	+	+	MME	NA	100	0	NA	NA	solid	non	0	0	0	0	1	0	0	0	0	-0.505380272865295	NA	NA	NA	NA	NA	NA	NA	NA	NA	NA	NA	NA	NA	NA	0.3	0.17
MESO_067_T	YES	NO	YES	F	62	No smoker	Exposed	13.3333333333333	54.6	dead	2	NA	NA	-	++	MME	NA	100	0	NA	NA	acinar	non	1	0	0	0	0	0	0	0	NA	0.134667411446571	NA	NA	NA	NA	NA	NA	NA	NA	NA	NA	NA	NA	NA	NA	0.3	0.25
MESO_068_T	YES	NO	NO	M	74	No smoker	Exposed	2022-05-18	2022-03-25	dead	2	NA	NA	-	++	MMB	NA	80	20	NA	NA	solid	non	0	0	0	0	0.8	0	0	0	0	-0.303874552249908	NA	NA	NA	NA	NA	NA	NA	NA	NA	NA	NA	NA	NA	NA	0.8	0.4
MESO_069_T	YES	NO	YES	M	77	No smoker	Non exposed	0	37.3	dead	2	NA	NA	-	-	MME	NA	100	0	NA	NA	acinar	non	1	0	0	0	0	0	0	0	0	-0.366163820028305	NA	NA	NA	NA	NA	NA	NA	NA	NA	NA	NA	NA	NA	NA	1	0.37
MESO_070_T	YES	NO	YES	F	77	No smoker	Exposed	39	2022-02-15	dead	2	NA	NA	+	+	MME	NA	100	0	NA	NA	solid	non	0	0	0	0	1	0	0	0	0	-0.93543541431427	NA	NA	NA	NA	NA	NA	NA	NA	NA	NA	NA	NA	NA	NA	0.3	0.21
MESO_071_T	YES	NO	YES	M	72	No smoker	Exposed	29.25	2022-04-14	dead	2	NA	NA	+	++	MME	NA	100	0	NA	NA	solid	non	0	0	0	0	1	0	0	0	0	NA	NA	NA	NA	NA	NA	NA	NA	NA	NA	NA	NA	NA	NA	NA	0.9	0.89
MESO_072_T	YES	NO	YES	M	56	Ex-smoker	Exposed	NA	2022-01-13	dead	2	NA	NA	-	+	MME	NA	100	0	NA	NA	trabecular	solid	0	0	0	0	0.1	0.9	0	0	0	-0.687573790550232	NA	NA	NA	NA	NA	NA	NA	NA	NA	NA	NA	NA	NA	NA	0.3	0.24
MESO_073_T	YES	NO	YES	F	70	NA	Non exposed	NA	2022-04-22	dead	2	NA	NA	-	+	MME	NA	100	0	NA	NA	solid	non	0	0	0	0	1	0	0	0	4	-1.2858077287674	NA	NA	NA	NA	NA	NA	NA	NA	NA	NA	NA	NA	NA	NA	0.9	0.65
MESO_074_T	YES	YES	YES	F	45	NA	Non exposed	NA	0	alive	2	NA	NA	-	++	MME	NA	100	0	NA	NA	acinar	non	1	0	0	0	0	0	0	0	.	-0.180177077651024	-0.346554403483391	0.8507	0.1493	0.0165180815952402	0.0562092176226422	0.074042577042393	0	0.00772613540742164	0.0158269760385024	0	0.0151804465299901	0.0100619277215415	0.00118426319072165	0.196749625148453	0.9	0.54
MESO_075_T	YES	YES	YES	F	53	NA	Exposed	1.16666666666667	14	alive	2	NA	NA	-	++	MME	NA	100	0	NA	NA	tubulopapillary	non	0	0	0	0	0	0	1	0	0	0.0773945897817612	-0.323328178358268	0.1705	0	0.0093612681794986	0.0448197241689639	0.0912190221583991	0.0994081598540684	0.00909716268818733	0.00861241846572213	0.0611709416781674	0.0118518421749868	0.0151136396794704	0	0.350654179047464	0.7	0.48
MESO_076_T	YES	YES	YES	M	50	Ex-smoker	Exposed	NA	135.2	alive	2	NA	NA	-	++	MME	NA	100	0	NA	NA	tubulopapillary	non	0	0	0	0	0	0	1	0	0	-0.270626783370972	-0.584551079814208	0.7336	0.2385	0.0137482841602872	0.165691122272948	0.0587039750631236	0	0	0.00915026406062638	0	0.0447687979535362	0.0237854283907141	0	0.315847871901235	0.2	NA
MESO_077_T	YES	YES	YES	M	36	Ex-smoker	Exposed	NA	93.7	dead	2	NA	NA	-	+	MME	NA	100	0	NA	NA	acinar	tubulopapillary	0.7	0	0	0	0	0	0.1	0	0	-0.0141694666817784	-0.11179416815425	1	0	0.0156687592459222	0.0351739259163477	0.0458927438784583	0.0855992346067734	0	0.0188492860473658	0.0436236264011278	0.0142866869385131	0.00617813028937186	0	0.26527239332388	0.6	0.25
MESO_078_T	YES	YES	YES	M	63	No smoker	Exposed	0.416666666666667	2022-03-07	dead	2	NA	NA	-	+	MME	NA	100	0	NA	NA	solid	non	0	0	0	0	1	0	0	0	0	-1.39686250686646	-0.479629555497856	0.6894	0.3106	0.00872074337415524	0.0328226654543316	0.0209098976526424	0.0168357832523274	0.00333965660551495	0.0230405899389834	0	0.00280760426096781	0.00573527224125325	0	0.114212212780176	0.8	0.57
MESO_079_T	YES	YES	YES	M	82	NA	Exposed	NA	24	dead	2	NA	NA	-	+	MME	NA	100	0	NA	NA	tubulopapillary	non	0	0	0	0	0	0	1	0	0	-0.251007616519928	-0.526244029428117	1	0	0.179293704543001	0.0704698215459547	0.113137634366028	0	0.0162896595846397	0.013653323744957	0	0.0388789997503596	0.0355089142458516	0	0.467232057780792	0.7	0.16
MESO_080_T	YES	YES	YES	M	57	Ex-smoker	Exposed	NA	2022-08-10	dead	2	NA	NA	-	+	MMB	NA	60	40	NA	NA	acinar	non	0.6	0	0	0	0	0	0	0	0	-0.762783765792847	-0.487297472118251	0.4091	0	0.0155035127264066	0.160872080874994	0.0493097101356578	0	0	0.0119599731453936	0	0.0274739701459995	0.0255589682701352	0	0.290678215298586	1	0.56
MESO_081_T	YES	YES	YES	F	61	NA	Exposed	NA	2022-08-07	dead	2	NA	NA	-	+	MME	NA	100	0	NA	NA	acinar	non	1	0	0	0	0	0	0	0	4	NA	-0.11615548275669	1	0	0.0627325042504407	0.0606548672735997	0.099210078833699	0	0.0155719772706771	0.0110330800134598	0	0.00946688427260746	0.0198293706826185	0	0.278498762597102	0.9	0.41
MESO_082_T	YES	YES	YES	M	64	NA	Exposed	NA	2022-01-04	dead	2	NA	NA	+	+	MME	NA	100	0	NA	NA	solid	non	0	0	0	0	1	0	0	0	4	-1.51045525074005	-0.438950895692363	0.5366	0.4634	0.0138815614772132	0.0813284965451092	0.0547277170147262	0	0.0278671464800962	0.0151384052993478	0	0.0395413032596382	0.0217306495113605	0	0.254215279587491	0.8	0.52
MESO_083_T	YES	YES	YES	M	72	NA	Exposed	NA	12	dead	2	NA	NA	-	+	MME	NA	100	0	NA	NA	tubulopapillary	micropapillary	0	0	0.3	0	0	0	0.7	0	4	-1.02067160606384	-0.372645990733348	1	0	0.0165254125283695	0.042261530680547	0.078015666024922	0	0.00819785542974177	0.0296202148918012	0	0.0102477175297677	0.0021529605461984	0	0.187021357631347	0.9	0.59
MESO_084_T	YES	YES	YES	M	73	NA	Exposed	NA	3	dead	2	NA	NA	-	-	MME	NA	100	0	NA	NA	acinar	solid	0.6	0	0	0	0.4	0	0	0	0	-0.640165627002716	-0.102909858205961	1	0	0.0260839911582951	0.0609042538881975	0.0704141035156453	0.0190874615327401	0.0156836821920465	0.0117562500893957	0	0.0261110352389533	0.017808199534793	0	0.247848977150066	0.8	0.41
MESO_085_T	YES	YES	YES	M	85	Ex-smoker	Exposed	NA	0.7	dead	2	NA	NA	-	++	MME	NA	100	0	NA	NA	solid	acinar	0.4	0	0	0	0.6	0	0	0	0	-0.594591438770294	-0.0831704668282625	1	0	0.0121792789851459	0.0251876706639951	0.0645680629372686	0	0.0141932561010409	0.0177471631063523	0	0.00273103740060671	0.00259032303876302	0	0.139196792233173	0.8	0.65
MESO_086_T	YES	YES	YES	F	83	No smoker	Non exposed	0	2022-09-20	dead	2	NA	NA	-	+	MME	NA	100	0	NA	NA	tubulopapillary	acinar	0.3	0	0	0	0	0	0.7	0	4	-0.197222784161568	-0.217931456234539	1	0	0.0416769394154602	0.0212083455042664	0.0759498030482148	0	0.0241821981654321	0.0103339057915229	0	0.0172835550762238	0.0205186144759639	0	0.211153361477084	0.7	0.38
MESO_087_T	YES	YES	YES	F	68	No smoker	Non exposed	NA	41.9	dead	2	NA	NA	-	++	MME	NA	100	0	NA	NA	tubulopapillary	non	0	0	0	0	0	0	1	0	0	-0.475540161132812	-0.385248626604596	0.6466	0.2633	0.0252989589349524	0.0213858528998708	0.06397924049278	0.0350260675871996	0.0015091366263495	0.0309551560369131	0	0.0131485711097233	0.0272013834291023	0.00882113116902994	0.227325498285921	0.9	0.27
MESO_088_T	YES	YES	YES	M	65	No smoker	Exposed	NA	2022-09-11	dead	2	NA	NA	-	+	MME	NA	100	0	NA	NA	solid	non	0	0	0	0	1	0	0	0	NA	-1.38094592094421	-0.0930176322297125	1	0	0.0103048304689455	0.0600307183594292	0.0523435088972575	0	0.0227459221624399	0.0152306346518296	0	0.0434374891407091	0.00571026109814632	0.00785371229301782	0.217657077071775	0.8	0.66
MESO_089_T	YES	YES	YES	M	72	Smoker	Exposed	NA	32.4	dead	2	NA	NA	-	+	MME	NA	95	5	NA	NA	solid	solid	0	0	0	0	0.4	0.5	0	0	0	-0.102877818048	0.0520584741565899	1	0	0.0104264149306395	0.0302754723800816	0.0519826905489705	0	0.0353684176882282	0.00943915972490391	0	0.00499240643350368	0.0163487175253309	0	0.158833279231658	0.5	0.52
MESO_090_T	YES	YES	YES	M	69	No smoker	Exposed	51	37.4	alive	2	NA	NA	-	+	MME	NA	100	0	NA	NA	acinar	tubulopapillary	0.7	0	0	0	0	0	0.3	0	0	-0.112385429441929	-0.699759968688077	0	0	0.0444391004990945	0.10257013318221	0.0451714876924801	0	0.0262922298256714	0.00898991434999447	0	0.0365047195198868	0.0192333475817816	0	0.283200932651119	0.8	0.59
MESO_091_T	YES	YES	YES	M	56	Ex-smoker	Exposed	NA	2022-01-11	dead	2	NA	NA	-	+	MME	NA	100	0	NA	NA	tubulopapillary	micropapillary	0	0	0.2	0	0	0	0.8	0	4	-0.388780951499939	-0.107958221878504	1	0	0.0359057965233471	0.078671042052688	0.057443006321106	0.0227243225920992	0.0095321727418567	0.0108068967021312	1.3027445754924e-4	0.0272142167604983	0.0390337134979675	0	0.281461441649243	0.8	0.55
MESO_092_T	YES	YES	YES	M	63	No smoker	Exposed	NA	2022-09-05	dead	2	NA	NA	-	++	MME	NA	100	0	NA	NA	acinar	non	1	0	0	0	0	0	0	0	4	0.479809671640396	-0.0586498375967468	0.9195	0	0.00599572933976946	0	0	0.247544094371998	0	0.0344328152040544	0.036625912573293	0.021520817499289	0.00490003544465796	0	0.351019404433062	0.8	0.6
MESO_093_T	YES	YES	YES	F	43	NA	Non exposed	NA	13	dead	2	NA	NA	-	+	MME	NA	100	0	NA	NA	acinar	non	1	0	0	0	0	0	0	0	4	-0.857315897941589	-0.0389961150200324	0.9935	0.0065	0.0277851870572208	0.137526120182769	0.062605588994271	0	0.0389072723545305	0.0173053320458174	0	0.0147225556831421	0.0208046612250127	0	0.319656717542763	0.9	0.4
MESO_094_T1	YES	YES	YES	M	66	NA	Exposed	10.3333333333333	2022-09-01	dead	3	NA	NA	+	+	MMB	NA	90	10	NA	NA	solid	acinar	0.45	0	0	0	0.45	0	0	0	3	-1.64029347896576	-0.676501414691882	0.0854	0.9146	0.0336047733347239	0.118373827904435	0.0701558970199942	0	0.0177437791989866	0.00909929523357289	0	0.110452973689286	0.0177688566776835	0.0143869594203097	0.391586362478992	0.8	0.18
MESO_095_T	YES	YES	YES	M	55	Ex-smoker	Exposed	51.75	2022-08-12	dead	1	NA	NA	-	+	MMB	NA	30	70	NA	NA	tubulopapillary	trabecular	0	0	0	0	0	0.15	0.15	0	NA	NA	-0.550856628417774	0	0.2616	0.01745349183291	0.20409225447835	0.0454431068353794	0	0.0336562736029869	0.01107096111237	0	0.0314774563395208	0.0467117941737131	0	0.38990533837523	0.8	0.27
MESO_097_T	YES	YES	YES	M	67	Ex-smoker	Exposed	117	2022-05-04	dead	2	NA	NA	-	+	MMS	NA	10	90	NA	NA	.	.	NA	NA	NA	NA	NA	NA	NA	0	4	-0.694580674171448	-0.676562511003512	0	0.3782	0.00571474668581616	0.0545287421348195	0.0507941673099321	0	0.0337848328819175	0.00700560776935039	0	0.00703100912154784	0.00919533085465283	0	0.168054436758036	0.6	0.58
MESO_098_T	YES	YES	YES	M	80	NA	Non exposed	NA	0.4	dead	3	NA	NA	-	+	MMS	NA	10	90	NA	NA	.	.	NA	NA	NA	NA	NA	NA	NA	0	4	-1.51963639259338	-1.04238527035221	0	0.9629	0.0197572550838045	0.0818531288836058	0.0621395589153979	0	0.0158245749002306	0.0103591122969985	0	0.00200355480265261	0.00499942730371679	0	0.196936612186407	0.95	0.55
MESO_099_T	YES	YES	YES	M	80	Ex-smoker	Exposed	39	2022-04-04	dead	3	NA	NA	-	++	MMS	NA	10	90	NA	NA	.	.	NA	NA	NA	NA	NA	NA	NA	0	4	-1.17626428604126	-1.03929622491157	0	1	0.0307973389042107	0.0717381248341957	0.0655104805983334	0	0.048568639160145	0.00649692726736379	0	0.0207883717728578	0.0292609421852327	0.00562918211947981	0.278790006841819	0.95	0.25
MESO_100_T	YES	YES	YES	M	75	NA	Exposed	NA	2022-04-02	dead	3	NA	NA	-	+	MMS	NA	20	80	NA	NA	.	.	NA	NA	NA	NA	NA	NA	NA	0	.	-1.6123321056366	-0.703262429887751	0	1	0.00870041503575569	0.073106326350131	0.00888365149425712	0	0.103182905528438	0.00750702481132424	0	0.0116074863205237	0.00671990743990214	0	0.219707716980332	0.9	0.42
MESO_101_T	YES	YES	YES	M	56	No smoker	Non exposed	1	2022-01-17	dead	2	NA	NA	-	++	MMS	NA	0	100	NA	NA	.	.	NA	NA	NA	NA	NA	NA	NA	0	3	NA	-0.834457981872815	0.046	0.954	0.0118389139035114	0.0689642434857512	0.0595671583651737	0	0.0703777673911975	0.0117226181181544	0	0.0197953495799465	0.0186249894114391	0	0.260891040255174	0.8	0.62
MESO_102_T	YES	YES	YES	M	69	No smoker	Exposed	74.25	2022-09-12	dead	3	NA	NA	-	++	MMS	NA	0	100	NA	NA	.	.	NA	NA	NA	NA	NA	NA	NA	0	0	-1.27851796150208	-0.556823952445959	0.0404	0.9549	0.00571898536269862	0	0.0983087911862233	0	0	0.0189171376764922	0.00851975249317468	0.0146120320994493	0.0154670116439029	0.0126470135822854	0.174190724044226	1	0.8
MESO_103_T	NO	YES	YES	F	64	No smoker	Exposed	75	2022-01-10	dead	1	NA	NA	-	+	MMS	NA	0	100	NA	NA	.	.	NA	NA	NA	NA	NA	NA	NA	0	4	-1.40930676460266	-0.676923621682937	0	0	0.0142638669030768	0.067713938349603	0.0550802670731306	0	0.0425545512482432	0.0158840532007148	0	0.0387420046922374	0.0242787577735825	0.00580231278595197	0.26431975202654	0.7	NA
MESO_104_T	YES	YES	YES	F	69	No smoker	Non exposed	NA	2022-08-04	dead	3	NA	NA	++	++	MMS	NA	0	100	NA	NA	.	.	NA	NA	NA	NA	NA	NA	NA	0	4	-0.287239372730255	-1.12681865435288	0	1	0.00235721744113568	0.0281325979113352	0.0339074727598083	0	0.0270304850914884	0.0046720095343304	0	0.00160255391404891	0.00453020456582204	0	0.102232541217969	0.95	0.51
MESO_105_T	YES	YES	YES	M	75	NA	NA	NA	0.5	dead	1	NA	NA	++	+	MMS	NA	10	90	NA	NA	.	.	NA	NA	NA	NA	NA	NA	NA	0	4	NA	-0.892296500113563	0.0231	0.9769	0.00774396392610426	0.10965379526602	0.0277540624036053	0	0.0646227121571619	0.00390180927110698	0	0.00653173401101445	0.00710604616639487	0	0.227314123201408	0.9	0.62
MESO_106_T	YES	YES	YES	F	79	NA	NA	NA	37.3	dead	1	NA	NA	-	++	MMS	NA	5	95	NA	NA	.	.	NA	NA	NA	NA	NA	NA	NA	0	4	NA	-0.678512645499604	0.0902	0.7391	0.193744984698752	0.0551586033215759	0.0967417086862444	0.00414955948731666	0	0.0123465566797452	0	0.0206937780113298	0.0899696176405301	0.0029812696391614	0.475786078164655	0.55	0.95
MESO_107_T	YES	YES	YES	F	57	Ex-smoker	Non exposed	NA	2022-04-01	dead	3	NA	NA	+	++	MMB	NA	20	80	NA	NA	solid	non	0	0	0	0	0.2	0	0	0	4	-1.14405989646912	-0.839735039193092	0	0.9226	0.00113098983612317	0.0601519622764962	0.0562760192865349	0	0.044630500922421	0.014243421803818	0	0.0136086181479087	3.7103546111822e-4	0	0.19041254773442	0.8	0.24
MESO_108_T	YES	YES	YES	F	53	No smoker	Non exposed	NA	2022-02-02	dead	2	NA	NA	+	+	MMS	NA	20	80	NA	NA	.	.	NA	NA	NA	NA	NA	NA	NA	0	4	-1.4635421037674	-1.03195251871239	0	1	0.0103972278212958	0.127324636831154	0.0470361899736115	0	0.11771928080135	0.00306937322624697	0	0.0367943259054572	0.00503139014743861	0	0.347372424706554	0.9	0.69
MESO_109_T	YES	YES	YES	M	71	No smoker	Exposed	NA	2022-09-03	dead	2	NA	NA	-	+	MMB	NA	20	80	NA	NA	solid	non	0	0	0	0	0.2	0	0	0	4	-0.901851296424866	-0.734675062820415	0.3439	0.6561	0.0075776231203027	0.0582295914140756	0.0803423593211601	0	0.0078088684450279	0.0122931638280982	0	0.00580747395733577	0.0161646917735172	0	0.188223771859518	0.9	0.4
MESO_110_T	YES	YES	YES	M	82	NA	Exposed	10	2022-07-15	dead	3	NA	NA	-	+	MMS	NA	0	100	NA	NA	.	.	NA	NA	NA	NA	NA	NA	NA	0	4	-1.2218029499054	-0.618280004779898	0.2372	0.7628	0.0164028593367576	0.0801664480960666	0.222026177853521	0	0.0271711097883836	0.0146975346804283	0	0.0145807564149302	0.0343465354175931	0.021460605578624	0.430852027166304	0.95	0.53
MESO_111_T	YES	YES	YES	F	71	No smoker	Exposed	NA	34.1	alive	3	NA	NA	-	+	MMB	NA	15	85	NA	NA	tubulopapillary	trabecular	0	0	0	0	0	0.015	0.135	0	0	-0.53303050994873	-0.572244701928299	0.3483	0.5433	0.00151241361793457	0	0.0308188182613694	0.100641518971422	0	0.0128901046914788	0.0723977510348057	0.00670804085070116	0.00806817415204659	0	0.233036821579758	0.95	0.91
MESO_112_T	YES	YES	YES	M	64	Ex-smoker	Exposed	NA	2022-02-01	dead	1	NA	NA	-	+	MMB	NA	70	30	NA	NA	solid	non	0	0	0	0	0.7	0	0	0	4	-1.19378554821014	-0.880004799958545	0.0752	0.7263	0.0044312875780414	0.014776310439649	0.0342682412416218	0	0.0706311202622086	0.00584901659758587	0	0	0.00381767053179868	0	0.133773646650906	1	0.53
MESO_113_T	YES	YES	YES	M	55	Ex-smoker	Exposed	NA	2022-01-13	alive	2	NA	NA	-	+	MMS	NA	0	100	NA	NA	.	.	NA	NA	NA	NA	NA	NA	NA	0	4	-1.59437203407288	-0.852506072477007	0.0464	0.9536	0.0350143533339752	0.0778066580418813	0.0604313466166788	0	0.0249315787656316	0.00905882434803938	0	0.0307380715549204	0.0098781260991749	0.00245560862636276	0.250314567386664	0.9	0.4
MESO_114_T	NO	NO	YES	M	72	NA	NA	NA	2022-04-01	dead	1	NA	NA	-	++	MMS	NA	10	90	NA	NA	.	.	NA	NA	NA	NA	NA	NA	NA	0	.	NA	NA	NA	NA	NA	NA	NA	NA	NA	NA	NA	NA	NA	NA	NA	0.9	NA
MESO_115_T	NO	YES	YES	M	46	NA	Exposed	30	2022-06-15	dead	2	NA	NA	-	-	MMB	NA	60	40	NA	NA	solid	non	0	0	0	0	0.6	0	0	0	4	-0.868384838104248	-0.631273255418783	0.6813	0.3187	0.0220322962264417	0.0543876640661133	0.0597052631737938	0	0.00586211366579807	0.01662973222348	0	0.0223187802975887	0.0218531589329354	0.00369238435015256	0.206481392936303	0.6	NA
MESO_116_T	YES	NO	YES	M	66	No smoker	Non exposed	NA	0.9	dead	2	NA	NA	-	++	MMS	NA	0	100	NA	NA	.	.	NA	NA	NA	NA	NA	NA	NA	0	0	0.245990037918091	NA	NA	NA	NA	NA	NA	NA	NA	NA	NA	NA	NA	NA	NA	0.95	0.29
MESO_117_T	YES	YES	YES	F	70	No smoker	Non exposed	NA	0.6	dead	2	NA	NA	-	+	MMB	NA	80	20	NA	NA	solid	non	0	0	0	0	0.8	0	0	0	4	-1.14242720603943	-0.950687899625343	0	0.8321	0.00474421395329652	0.00962046724019088	0.0227530322121873	0	0.050072336201777	0.0113550053692902	0.0134844887393733	0.00234256074221259	0.00946633949284511	0.016662326331767	0.14050077028294	0.9	0.3
MESO_118_T	YES	YES	YES	M	59	NA	Exposed	29	2022-05-09	dead	3	NA	NA	+	+	MMB	NA	60	40	NA	NA	solid	non	0	0	0	0	0.6	0	0	0	0	-0.585757315158844	-0.548307566200738	0.4233	0.5767	0.0071372627866026	0.0727019241827713	0.093718829045362	0	0.0181759828866988	0.0069050401170851	0	0.00291190645630629	0.00582222150494184	0	0.207373166979768	1	0.26
MESO_119_T	YES	YES	YES	M	58	No smoker	Exposed	24	2022-04-19	dead	2	NA	NA	-	+	MME	NA	90	10	NA	NA	trabecular	acinar	0.1	0	0	0	0	0.9	0	0	0	-0.357621431350708	-0.226877739099461	0.5758	0	0.0151813811879369	0.0429051076147659	0.0578202178884495	0.0131215134614442	0.0186571926622157	0.0212254523536092	0	0.01854412310785	0.0168052126487995	0	0.204260200925071	0.8	0.45
MESO_120_T	YES	YES	YES	M	56	No smoker	Exposed	58.5	2022-09-15	dead	2	NA	NA	-	++	MME	NA	100	0	NA	NA	trabecular	acinar	0.4	0	0	0	0	0.6	0	0	0	NA	-0.513403283789849	0.4346	0.5654	0.0227886154080756	0.0622074449870506	0.0648260528329224	0	0.0181331872028433	0.00931294269989657	0	0.035275715111297803	0.0172982607596224	0.0185249451974596	0.248367164199168	0.8	0.26
MESO_121_T	YES	YES	YES	M	79	No smoker	Exposed	5.33333333333333	14	dead	2	NA	NA	-	+	MME	NA	100	0	NA	NA	trabecular	non	0	0	0	0	0	1	0	0	0	-0.84708708524704	-0.605056256100304	0.5149	0.4851	0.00412107472077502	0.0133100214463904	0.03834340905448	0.0102604850522797	0.00373719367641799	0.00897959113912348	0	0.00316090015263178	0.00413872265157811	0	0.086051397893677	0.4	0.46
MESO_122_T	YES	YES	YES	F	80	No smoker	Exposed	NA	2022-08-04	dead	2	NA	NA	-	-	MMB	NA	30	70	NA	NA	solid	non	0	0	0	0	0.3	0	0	0	4	-0.792128324508667	-0.478058079390822	0.6518	0.3482	0.0626743157040186	0.0592256830013432	0.116851014365856	0	0.0034443194790552	0.0103858710125696	0	0.0454562278728136	0.0392494748338466	7.1354975348867e-4	0.338000456022992	0.7	0.32
MESO_123_T	YES	YES	YES	M	84	NA	Exposed	36	2022-02-01	dead	2	NA	NA	-	+	MMB	NA	70	30	NA	NA	trabecular	acinar	0.28	0	0	0	0	0.42	0	0	0	-0.903133571147919	-0.503882208849677	0.6953	0.3047	0.00755250068231587	0.0547122765624363	0.0511889356660807	0	0.0117584598047123	0.0110993064992746	0	0.00269947312687941	0.0104306038322844	0	0.149441556173983	0.9	0.48
MESO_124_T	YES	YES	YES	F	67	NA	Exposed	93	2022-01-13	dead	2	NA	NA	-	++	MMB	NA	30	70	NA	NA	solid	non	0	0	0	0	0.3	0	0	0	0	-0.519351601600647	-0.680858763865323	0.4314	0.5686	0.0233415946589095	0.0618989648707923	0.0960273435916273	0	0.0143547023728582	0.00955545923080329	0	0.0325889713085397	0.0190403373020881	0.00700531782674981	0.263812691162368	0.8	0.2
[truncated: 268 more columns]

## Sheet: Dictionary
Column Name	Description
Sample	Sample identifier within the study
WGS.WES	WGS or WES data available
RNA	Gene expression data available
Meth	DNA methylation array data available
Sex	Patient sex
Age	Patient age at diagnosis in years
Smoking	Smoking status collected at diagnosis
Asbestos	Asbestos exposure status
Abestos.Score	Combined asbestos score compiled from asbestos exposure probability, frequency, intensity, and duration (MESOMICS only)
Survival.Time	Survival time from diagnosis to census date or death (months)
Survival.Event	Vital status at census
Grade	Tumour grade
Stage_T	TNM stage (tumour stage)
Stage_N	TNM stage (lymph node stage)
Necrosis	Presence of necrosis (-: none; +: some; ++: much)
Vessel	Presence of blood vessels (-: none; +: some; ++: much)
Type	WHO histopathological type (MME: epithelioid, MMB: biphasic, MMS: sarcomatoid)
Type.Review	MESOMICS cohort: second pathological review by study pathologist FGS; TCGA (Hmeljak et al) and Bueno et al samples: pathological review by study pathologist FGS (see Alcala et al. EBioMedicine 2019)
Epithelioid.Component	% of the tumor that is MME type
Sarcomatoid.Component	% of the tumor that is MMS type, respectively (sum to 100% with Epithelioid.Component)
Epithelioid.Review	% of the tumor that is MME type as estimated by study pathologist FGS following review
Sarcomatoid.Review	% of the tumour that is MMS type as estimated by study pathologist FGS following review
Immune.cell	% or level (for TCGA) of infiltrating immune cells as estimated by study pathologist FGS following review
Subtype1	Subtype most frequently observed in the MME component
Subtype2	Subtype second most frequently observed in the MME component
Acinar.Component	Percentage of acinar subtype within the epithelioid-type tumour region
Macrocystic.Component	Percentage of macrocystic subtype within the epithelioid-type tumour region
Micropapillary.Component	Percentage of micropapillary subtype within the epithelioid-type tumour region
Papillary.Component	Percentage of papillary subtype within the epithelioid-type tumour region
Solid.Component	Percentage of solid subtype within the epithelioid-type tumour region
Trabecular.Component	Percentage of trabecular subtype within the epithelioid-type tumour region
Tubulopapillary.Component	Percentage of tubulopapillary subtype within the epithelioid-type tumour region
Microcystic.Component	Percentage of microcystic subtype within the epithelioid-type tumour region
IHC.BAP1	BAP1 protein expression measured with immunohistochemistry
AI	Whole-slide image based Artificial Intelligence (AI) prognostic score computed using the AI MesoNet model, based on morphological features, developed by OWKIN, AI for Medical Research company
Bueno.score	Score of epithelioid level described in Bueno et al. 2016 Nat Genet, calculated from the log2 ratio of CLDN15/VIM (C/V) expression
Blum.Escore	Epithelioid score described in Blum et al. 2019 Nat Commun, calculated from gene expression data using the WISP R package
Blum.Sscore	Sarcomatoid score described in Blum et al. 2019 Nat Commun, calculated from gene expression data using the WISP R package
B.cells	Proportion of B cells estimated by quanTIseq
Macrophages.M1	Proportion of M1 macrophages estimated by quanTIseq
Macrophages.M2	Proportion of M2 macrophages estimated by quanTIseq
Monocytes	Proportion of monocytes estimated by quanTIseq
Neutrophils	Proportion of neutrophils estimated by quanTIseq
NK.cells	Proportion of NK cells estimated by quanTIseq
T.cells.CD4	Proportion of CD4+ T cells estimated by quanTIseq
T.cells.CD8	Proportion of CD8+ T cells estimated by quanTIseq
Tregs	Proportion of Tregs estimated by quanTIseq
Dendritic.cells	Proportion of dendritic cells estimated by quanTIseq
Total.Immune.cells	Proportion of total immune cells estimated by quanTIseq
Purity.Patho	Purity estimated by study pathologist (FGS) from whole-slide images (MESOMICS)
Purity.WES/WGS	Tumour purity estimated by PURPLE software with WGS data (MESOMICS), estimated by the ABSOLUTE algorithm with Affymetrix SNP 6.0 array data (TCGA), estimated by FACETS software with Illumina HumanOmni2.5-8 array data (Bueno et al.)
Purity.RNA	Tumour purity estimated by quanTIseq
Ploidy	Tumour ploidy estimated by PURPLE software with WGS data (MESOMICS), estimated by the ABSOLUTE algorithm with Affymetrix SNP 6.0 array data (TCGA), estimated by FACETS software with Illumina HumanOmni2.5-8 array data (Bueno et al.)
CIMP.index	Measurement of CpG island methylator phenotype calculated as the proportion of all CpG islands available on Illumina EPIC array with mean beta value ≥0.3
CIMP.proxy	Measurement of CpG island methylator phenotype calculated as the mean methylation level (beta value from Illumina EPIC array) of CpG islands in each of a five-gene panel (CACNA1G (island coordinates (hg19): chr17:48636103-48639279), IGF2 (chr11:2158951-2162484), NEUROG1 (chr5:134870740-134872051), RUNX3 (chr1:25255527-25259005), and SOCS1 (chr16:11348541-11350803), selected from Weisenberger et a…
EMT.expression.score	Score of epithelial-mesenchymal transition per sample calculated from variance-stabilized read counts as the mean expression of 52 mesenchymal-associated genes minus the mean expression of 25 epithelial-associated genes, described in Mak et al. 2016, Clin Cancer Res.
Epithelial.gene.expression	Mean expresion of 25 epithelial-associated genes
Mesenchymal.gene.expression	Mean expression of 52 mesenchymal-associated genes
Mesenchymal.enhancer.m	Mean methylation level (M-value) of all enhancers within 52 mesenchymal genes
Mesenchymal.enhancer.beta	Mean methylation level (beta value) of all enhancers within 52 mesenchymal genes
Genomic.instability_CNV.Proportion	Score of genomic instability calculated as the proportion of changes in the genome in terms of copy number
Genomic.instability_Transcriptomic.score	Score of genomic instability calculated as the sum of the normalised read count of the genes belonging to the "genomic instability" hallmark of cancer gene set
Genomic.instability_Global.Methylation.Beta	Score of genomic instability calculated as the mean beta value of all LINE1 repetitive elements available on the Illumina EPIC array
WGD	Presence of whole genome doubling
Chromothripsis	Presence of chromothripsis
HRD	Presence of Homologous Recombination Deficiency (HRD) phenotype
Amplicon	Presence of extrachromosomal DNA
1q AMP	Presence of specific broad copy number alteration (GISTIC called separately in MESOMICS, TCGA, and Bueno cohorts)
4p DEL	Presence of specific broad copy number alteration (GISTIC called separately in MESOMICS, TCGA, and Bueno cohorts)
4q DEL	Presence of specific broad copy number alteration (GISTIC called separately in MESOMICS, TCGA, and Bueno cohorts)
5p (TERT) AMP	Presence of specific broad copy number alteration (GISTIC called separately in MESOMICS, TCGA, and Bueno cohorts)
6q DEL	Presence of specific broad copy number alteration (GISTIC called separately in MESOMICS, TCGA, and Bueno cohorts)
7p AMP	Presence of specific broad copy number alteration (GISTIC called separately in MESOMICS, TCGA, and Bueno cohorts)
7q AMP	Presence of specific broad copy number alteration (GISTIC called separately in MESOMICS, TCGA, and Bueno cohorts)
9p DEL	Presence of specific broad copy number alteration (GISTIC called separately in MESOMICS, TCGA, and Bueno cohorts)
9q DEL	Presence of specific broad copy number alteration (GISTIC called separately in MESOMICS, TCGA, and Bueno cohorts)
10p DEL	Presence of specific broad copy number alteration (GISTIC called separately in MESOMICS, TCGA, and Bueno cohorts)
13q DEL	Presence of specific broad copy number alteration (GISTIC called separately in MESOMICS, TCGA, and Bueno cohorts)
14q DEL	Presence of specific broad copy number alteration (GISTIC called separately in MESOMICS, TCGA, and Bueno cohorts)
17p DEL	Presence of specific broad copy number alteration (GISTIC called separately in MESOMICS, TCGA, and Bueno cohorts)
22q (NF2) DEL	Presence of specific broad copy number alteration (GISTIC called separately in MESOMICS, TCGA, and Bueno cohorts)
8p DEL	Presence of specific broad copy number alteration (GISTIC called separately in MESOMICS, TCGA, and Bueno cohorts)
16q DEL	Presence of specific broad copy number alteration (GISTIC called separately in MESOMICS, TCGA, and Bueno cohorts)
17q DEL	Presence of specific broad copy number alteration (GISTIC called separately in MESOMICS, TCGA, and Bueno cohorts)
19p DEL	Presence of specific broad copy number alteration (GISTIC called separately in MESOMICS, TCGA, and Bueno cohorts)
1p36.31/1p36.21 DEL	Focal copy number value obtained from GISTIC (GISTIC called separately in MESOMICS, TCGA, and Bueno cohorts)
15q14/15q15.1 DEL	Focal copy number value obtained from GISTIC (GISTIC called separately in MESOMICS, TCGA, and Bueno cohorts)
2q35/2q33.1 DEL	Focal copy number value obtained from GISTIC (GISTIC called separately in MESOMICS, TCGA, and Bueno cohorts)
1p13.2/1p21.3/1p22.1 DEL	Focal copy number value obtained from GISTIC (GISTIC called separately in MESOMICS, TCGA, and Bueno cohorts)
9p21.3 DEL	Focal copy number value obtained from GISTIC (GISTIC called separately in MESOMICS, TCGA, and Bueno cohorts)
3p21.1 DEL	Focal copy number value obtained from GISTIC (GISTIC called separately in MESOMICS, TCGA, and Bueno cohorts)
10q24.32/10q25.1 DEL	Focal copy number value obtained from GISTIC (GISTIC called separately in MESOMICS, TCGA, and Bueno cohorts)
16p13.3 DEL	Focal copy number value obtained from GISTIC (GISTIC called separately in MESOMICS, TCGA, and Bueno cohorts)
6q21/6q22.31 DEL	Focal copy number value obtained from GISTIC (GISTIC called separately in MESOMICS, TCGA, and Bueno cohorts)
13q11/13q14.11 DEL	Focal copy number value obtained from GISTIC (GISTIC called separately in MESOMICS, TCGA, and Bueno cohorts)
1p31.1 DEL	Focal copy number value obtained from GISTIC (GISTIC called separately in MESOMICS, TCGA, and Bueno cohorts)
4q34.3 DEL	Focal copy number value obtained from GISTIC (GISTIC called separately in MESOMICS, TCGA, and Bueno cohorts)
7q36.1 DEL	Focal copy number value obtained from GISTIC (GISTIC called separately in MESOMICS, TCGA, and Bueno cohorts)
6q22.1 DEL	Focal copy number value obtained from GISTIC (GISTIC called separately in MESOMICS, TCGA, and Bueno cohorts)
6q26 DEL	Focal copy number value obtained from GISTIC (GISTIC called separately in MESOMICS, TCGA, and Bueno cohorts)
10p15.2 DEL	Focal copy number value obtained from GISTIC (GISTIC called separately in MESOMICS, TCGA, and Bueno cohorts)
11q23.2 DEL	Focal copy number value obtained from GISTIC (GISTIC called separately in MESOMICS, TCGA, and Bueno cohorts)
16q24.1 DEL	Focal copy number value obtained from GISTIC (GISTIC called separately in MESOMICS, TCGA, and Bueno cohorts)
1p36.33 AMP	Focal copy number value obtained from GISTIC (GISTIC called separately in MESOMICS, TCGA, and Bueno cohorts)
1q23.2 AMP	Focal copy number value obtained from GISTIC (GISTIC called separately in MESOMICS, TCGA, and Bueno cohorts)
1q44 AMP	Focal copy number value obtained from GISTIC (GISTIC called separately in MESOMICS, TCGA, and Bueno cohorts)
2q31.2 AMP	Focal copy number value obtained from GISTIC (GISTIC called separately in MESOMICS, TCGA, and Bueno cohorts)
6p22.2 AMP	Focal copy number value obtained from GISTIC (GISTIC called separately in MESOMICS, TCGA, and Bueno cohorts)
8q24.22 AMP	Focal copy number value obtained from GISTIC (GISTIC called separately in MESOMICS, TCGA, and Bueno cohorts)
9p24.3 AMP	Focal copy number value obtained from GISTIC (GISTIC called separately in MESOMICS, TCGA, and Bueno cohorts)
10q23.2 AMP	Focal copy number value obtained from GISTIC (GISTIC called separately in MESOMICS, TCGA, and Bueno cohorts)
11p15.4 AMP	Focal copy number value obtained from GISTIC (GISTIC called separately in MESOMICS, TCGA, and Bueno cohorts)
17q21.33 AMP	Focal copy number value obtained from GISTIC (GISTIC called separately in MESOMICS, TCGA, and Bueno cohorts)
19q13.43 AMP	Focal copy number value obtained from GISTIC (GISTIC called separately in MESOMICS, TCGA, and Bueno cohorts)
1q21.1 DEL	Focal copy number value obtained from GISTIC (GISTIC called separately in MESOMICS, TCGA, and Bueno cohorts)
3p21.31 DEL	Focal copy number value obtained from GISTIC (GISTIC called separately in MESOMICS, TCGA, and Bueno cohorts)
4p14 DEL	Focal copy number value obtained from GISTIC (GISTIC called separately in MESOMICS, TCGA, and Bueno cohorts)
4q21.22 DEL	Focal copy number value obtained from GISTIC (GISTIC called separately in MESOMICS, TCGA, and Bueno cohorts)
4q35.2 DEL	Focal copy number value obtained from GISTIC (GISTIC called separately in MESOMICS, TCGA, and Bueno cohorts)
5q13.2 DEL	Focal copy number value obtained from GISTIC (GISTIC called separately in MESOMICS, TCGA, and Bueno cohorts)
7p22.1 DEL	Focal copy number value obtained from GISTIC (GISTIC called separately in MESOMICS, TCGA, and Bueno cohorts)
7p11.2 DEL	Focal copy number value obtained from GISTIC (GISTIC called separately in MESOMICS, TCGA, and Bueno cohorts)
7q22.1 DEL	Focal copy number value obtained from GISTIC (GISTIC called separately in MESOMICS, TCGA, and Bueno cohorts)
9p12 DEL	Focal copy number value obtained from GISTIC (GISTIC called separately in MESOMICS, TCGA, and Bueno cohorts)
9q34.11 DEL	Focal copy number value obtained from GISTIC (GISTIC called separately in MESOMICS, TCGA, and Bueno cohorts)
10q21.3 DEL	Focal copy number value obtained from GISTIC (GISTIC called separately in MESOMICS, TCGA, and Bueno cohorts)
11p15.5 DEL	Focal copy number value obtained from GISTIC (GISTIC called separately in MESOMICS, TCGA, and Bueno cohorts)
12q13.12 DEL	Focal copy number value obtained from GISTIC (GISTIC called separately in MESOMICS, TCGA, and Bueno cohorts)
14q24.3 DEL	Focal copy number value obtained from GISTIC (GISTIC called separately in MESOMICS, TCGA, and Bueno cohorts)
16p11.2 DEL	Focal copy number value obtained from GISTIC (GISTIC called separately in MESOMICS, TCGA, and Bueno cohorts)
19p13.2 DEL	Focal copy number value obtained from GISTIC (GISTIC called separately in MESOMICS, TCGA, and Bueno cohorts)
19q13.42 DEL	Focal copy number value obtained from GISTIC (GISTIC called separately in MESOMICS, TCGA, and Bueno cohorts)
ABCB5	Presence of small variants or damaging SVs for samples in specific gene (WT: wild type, ALT: altered, NA: data not available or non-damaging genomic alteration)
ADGRL4	Presence of small variants or damaging SVs for samples in specific gene (WT: wild type, ALT: altered, NA: data not available or non-damaging genomic alteration)
AGBL1	Presence of small variants or damaging SVs for samples in specific gene (WT: wild type, ALT: altered, NA: data not available or non-damaging genomic alteration)
ANKS1B	Presence of small variants or damaging SVs for samples in specific gene (WT: wild type, ALT: altered, NA: data not available or non-damaging genomic alteration)
ANTXR2	Presence of small variants or damaging SVs for samples in specific gene (WT: wild type, ALT: altered, NA: data not available or non-damaging genomic alteration)
ARHGAP5	Presence of small variants or damaging SVs for samples in specific gene (WT: wild type, ALT: altered, NA: data not available or non-damaging genomic alteration)
BAP1	Presence of small variants or damaging SVs for samples in specific gene (WT: wild type, ALT: altered, NA: data not available or non-damaging genomic alteration)
CDKN2A	Presence of small variants or damaging SVs for samples in specific gene (WT: wild type, ALT: altered, NA: data not available or non-damaging genomic alteration)
CNTNAP2	Presence of small variants or damaging SVs for samples in specific gene (WT: wild type, ALT: altered, NA: data not available or non-damaging genomic alteration)
CSMD1	Presence of small variants or damaging SVs for samples in specific gene (WT: wild type, ALT: altered, NA: data not available or non-damaging genomic alteration)
CTNNA3	Presence of small variants or damaging SVs for samples in specific gene (WT: wild type, ALT: altered, NA: data not available or non-damaging genomic alteration)
DDX3X	Presence of small variants or damaging SVs for samples in specific gene (WT: wild type, ALT: altered, NA: data not available or non-damaging genomic alteration)
DLG2	Presence of small variants or damaging SVs for samples in specific gene (WT: wild type, ALT: altered, NA: data not available or non-damaging genomic alteration)
DNAH1	Presence of small variants or damaging SVs for samples in specific gene (WT: wild type, ALT: altered, NA: data not available or non-damaging genomic alteration)
DNMT3B	Presence of small variants or damaging SVs for samples in specific gene (WT: wild type, ALT: altered, NA: data not available or non-damaging genomic alteration)
EYS	Presence of small variants or damaging SVs for samples in specific gene (WT: wild type, ALT: altered, NA: data not available or non-damaging genomic alteration)
EZH2	Presence of small variants or damaging SVs for samples in specific gene (WT: wild type, ALT: altered, NA: data not available or non-damaging genomic alteration)
FAT3	Presence of small variants or damaging SVs for samples in specific gene (WT: wild type, ALT: altered, NA: data not available or non-damaging genomic alteration)
FBXW7	Presence of small variants or damaging SVs for samples in specific gene (WT: wild type, ALT: altered, NA: data not available or non-damaging genomic alteration)
FGF12	Presence of small variants or damaging SVs for samples in specific gene (WT: wild type, ALT: altered, NA: data not available or non-damaging genomic alteration)
GPC5	Presence of small variants or damaging SVs for samples in specific gene (WT: wild type, ALT: altered, NA: data not available or non-damaging genomic alteration)
GRM8	Presence of small variants or damaging SVs for samples in specific gene (WT: wild type, ALT: altered, NA: data not available or non-damaging genomic alteration)
HLA-A	Presence of small variants or damaging SVs for samples in specific gene (WT: wild type, ALT: altered, NA: data not available or non-damaging genomic alteration)
KCNH7	Presence of small variants or damaging SVs for samples in specific gene (WT: wild type, ALT: altered, NA: data not available or non-damaging genomic alteration)
KMT2D	Presence of small variants or damaging SVs for samples in specific gene (WT: wild type, ALT: altered, NA: data not available or non-damaging genomic alteration)
LATS2	Presence of small variants or damaging SVs for samples in specific gene (WT: wild type, ALT: altered, NA: data not available or non-damaging genomic alteration)
LINGO2	Presence of small variants or damaging SVs for samples in specific gene (WT: wild type, ALT: altered, NA: data not available or non-damaging genomic alteration)
LRP1B	Presence of small variants or damaging SVs for samples in specific gene (WT: wild type, ALT: altered, NA: data not available or non-damaging genomic alteration)
MGA	Presence of small variants or damaging SVs for samples in specific gene (WT: wild type, ALT: altered, NA: data not available or non-damaging genomic alteration)
MTAP	Presence of small variants or damaging SVs for samples in specific gene (WT: wild type, ALT: altered, NA: data not available or non-damaging genomic alteration)
MYH9	Presence of small variants or damaging SVs for samples in specific gene (WT: wild type, ALT: altered, NA: data not available or non-damaging genomic alteration)
MYO5A	Presence of small variants or damaging SVs for samples in specific gene (WT: wild type, ALT: altered, NA: data not available or non-damaging genomic alteration)
NCOR1	Presence of small variants or damaging SVs for samples in specific gene (WT: wild type, ALT: altered, NA: data not available or non-damaging genomic alteration)
NCOR2	Presence of small variants or damaging SVs for samples in specific gene (WT: wild type, ALT: altered, NA: data not available or non-damaging genomic alteration)
NF1	Presence of small variants or damaging SVs for samples in specific gene (WT: wild type, ALT: altered, NA: data not available or non-damaging genomic alteration)
NF2	Presence of small variants or damaging SVs for samples in specific gene (WT: wild type, ALT: altered, NA: data not available or non-damaging genomic alteration)
NIN	Presence of small variants or damaging SVs for samples in specific gene (WT: wild type, ALT: altered, NA: data not available or non-damaging genomic alteration)
NRG1	Presence of small variants or damaging SVs for samples in specific gene (WT: wild type, ALT: altered, NA: data not available or non-damaging genomic alteration)
PBRM1	Presence of small variants or damaging SVs for samples in specific gene (WT: wild type, ALT: altered, NA: data not available or non-damaging genomic alteration)
PCDH15	Presence of small variants or damaging SVs for samples in specific gene (WT: wild type, ALT: altered, NA: data not available or non-damaging genomic alteration)
PIK3CA	Presence of small variants or damaging SVs for samples in specific gene (WT: wild type, ALT: altered, NA: data not available or non-damaging genomic alteration)
PLCB1	Presence of small variants or damaging SVs for samples in specific gene (WT: wild type, ALT: altered, NA: data not available or non-damaging genomic alteration)
PTCH1	Presence of small variants or damaging SVs for samples in specific gene (WT: wild type, ALT: altered, NA: data not available or non-damaging genomic alteration)
PTK2	Presence of small variants or damaging SVs for samples in specific gene (WT: wild type, ALT: altered, NA: data not available or non-damaging genomic alteration)
PTPRD	Presence of small variants or damaging SVs for samples in specific gene (WT: wild type, ALT: altered, NA: data not available or non-damaging genomic alteration)
RBFOX1	Presence of small variants or damaging SVs for samples in specific gene (WT: wild type, ALT: altered, NA: data not available or non-damaging genomic alteration)
RHOA	Presence of small variants or damaging SVs for samples in specific gene (WT: wild type, ALT: altered, NA: data not available or non-damaging genomic alteration)
ROBO2	Presence of small variants or damaging SVs for samples in specific gene (WT: wild type, ALT: altered, NA: data not available or non-damaging genomic alteration)
SETD2	Presence of small variants or damaging SVs for samples in specific gene (WT: wild type, ALT: altered, NA: data not available or non-damaging genomic alteration)
SETDB1	Presence of small variants or damaging SVs for samples in specific gene (WT: wild type, ALT: altered, NA: data not available or non-damaging genomic alteration)
SGCZ	Presence of small variants or damaging SVs for samples in specific gene (WT: wild type, ALT: altered, NA: data not available or non-damaging genomic alteration)
SLC24A2	Presence of small variants or damaging SVs for samples in specific gene (WT: wild type, ALT: altered, NA: data not available or non-damaging genomic alteration)
SMYD3	Presence of small variants or damaging SVs for samples in specific gene (WT: wild type, ALT: altered, NA: data not available or non-damaging genomic alteration)
SRGAP3	Presence of small variants or damaging SVs for samples in specific gene (WT: wild type, ALT: altered, NA: data not available or non-damaging genomic alteration)
TP53	Presence of small variants or damaging SVs for samples in specific gene (WT: wild type, ALT: altered, NA: data not available or non-damaging genomic alteration)
TRAF7	Presence of small variants or damaging SVs for samples in specific gene (WT: wild type, ALT: altered, NA: data not available or non-damaging genomic alteration)
TTC28	Presence of small variants or damaging SVs for samples in specific gene (WT: wild type, ALT: altered, NA: data not available or non-damaging genomic alteration)
UNC79	Presence of small variants or damaging SVs for samples in specific gene (WT: wild type, ALT: altered, NA: data not available or non-damaging genomic alteration)
USH2A	Presence of small variants or damaging SVs for samples in specific gene (WT: wild type, ALT: altered, NA: data not available or non-damaging genomic alteration)
WNK2	Presence of small variants or damaging SVs for samples in specific gene (WT: wild type, ALT: altered, NA: data not available or non-damaging genomic alteration)
WWOX	Presence of small variants or damaging SVs for samples in specific gene (WT: wild type, ALT: altered, NA: data not available or non-damaging genomic alteration)
LF1	Position along MOFA latent factor 1 in 3-cohort MOFA
LF2	Position along MOFA latent factor 2 in 3-cohort MOFA
LF3	Position along MOFA latent factor 3 in 3-cohort MOFA
LF4	Position along MOFA latent factor 4 in 3-cohort MOFA
LF5	Position along MOFA latent factor 5 in 3-cohort MOFA
LF6	Position along MOFA latent factor 6 in 3-cohort MOFA
LF7	Position along MOFA latent factor 7 in 3-cohort MOFA
LF8	Position along MOFA latent factor 8 in 3-cohort MOFA
LF9	Position along MOFA latent factor 9 in 3-cohort MOFA
LF10	Position along MOFA latent factor 10 in 3-cohort MOFA
Arc1_Cell.division	Distance from archetype 1
Arc2_Tumor.immune.interaction	Distance from archetype 2
Arc3_Acinar	Distance from archetype 3
MKI67.nrc	Expression of specific gene in normalised read count
CLDN15.nrc	Expression of specific gene in normalised read count
VIM.nrc	Expression of specific gene in normalised read count
CBFA2T3.nrc	Expression of specific gene in normalised read count
FBLN2.nrc	Expression of specific gene in normalised read count
PRF1.nrc	Expression of specific gene in normalised read count
SLC34A2.nrc	Expression of specific gene in normalised read count
WT1.nrc	Expression of specific gene in normalised read count
EZH2.nrc	Expression of specific gene in normalised read count
BAP1.nrc	Expression of specific gene in normalised read count
DDX3X.nrc	Expression of specific gene in normalised read count
DNMT3B.nrc	Expression of specific gene in normalised read count
FAT3.nrc	Expression of specific gene in normalised read count
FBXW7.nrc	Expression of specific gene in normalised read count
HLA-A.nrc	Expression of specific gene in normalised read count
KMT2D.nrc	Expression of specific gene in normalised read count
LATS2.nrc	Expression of specific gene in normalised read count
LRP1B.nrc	Expression of specific gene in normalised read count
MGA.nrc	Expression of specific gene in normalised read count
MYH9.nrc	Expression of specific gene in normalised read count
MYO5A.nrc	Expression of specific gene in normalised read count
NCOR1.nrc	Expression of specific gene in normalised read count
NCOR2.nrc	Expression of specific gene in normalised read count
NF1.nrc	Expression of specific gene in normalised read count
NF2.nrc	Expression of specific gene in normalised read count
NIN.nrc	Expression of specific gene in normalised read count
PBRM1.nrc	Expression of specific gene in normalised read count
PIK3CA.nrc	Expression of specific gene in normalised read count
PTCH1.nrc	Expression of specific gene in normalised read count
PTPRD.nrc	Expression of specific gene in normalised read count
RHOA.nrc	Expression of specific gene in normalised read count
SETD2.nrc	Expression of specific gene in normalised read count
SETDB1.nrc	Expression of specific gene in normalised read count
SRGAP3.nrc	Expression of specific gene in normalised read count
TP53.nrc	Expression of specific gene in normalised read count
TRAF7.nrc	Expression of specific gene in normalised read count
WNK2.nrc	Expression of specific gene in normalised read count
ABCB5.nrc	Expression of specific gene in normalised read count
ADGRL4.nrc	Expression of specific gene in normalised read count
AGBL1.nrc	Expression of specific gene in normalised read count
ANKS1B.nrc	Expression of specific gene in normalised read count
CDKN2A.nrc	Expression of specific gene in normalised read count
EYS.nrc	Expression of specific gene in normalised read count
FGF12.nrc	Expression of specific gene in normalised read count
GPC5.nrc	Expression of specific gene in normalised read count
NRG1.nrc	Expression of specific gene in normalised read count
PLCB1.nrc	Expression of specific gene in normalised read count
ROBO2.nrc	Expression of specific gene in normalised read count
SGCZ.nrc	Expression of specific gene in normalised read count
SLC24A2.nrc	Expression of specific gene in normalised read count
SMYD3.nrc	Expression of specific gene in normalised read count
UNC79.nrc	Expression of specific gene in normalised read count
ANTXR2.nrc	Expression of specific gene in normalised read count
GRM8.nrc	Expression of specific gene in normalised read count
USH2A.nrc	Expression of specific gene in normalised read count
WWOX.nrc	Expression of specific gene in normalised read count
CTNNA3.nrc	Expression of specific gene in normalised read count
DLG2.nrc	Expression of specific gene in normalised read count
KCNH7.nrc	Expression of specific gene in normalised read count
LINGO2.nrc	Expression of specific gene in normalised read count
PTK2.nrc	Expression of specific gene in normalised read count
CNTNAP2.nrc	Expression of specific gene in normalised read count
CSMD1.nrc	Expression of specific gene in normalised read count
DNAH1.nrc	Expression of specific gene in normalised read count
TTC28.nrc	Expression of specific gene in normalised read count
MTAP.nrc	Expression of specific gene in normalised read count
PCDH15.nrc	Expression of specific gene in normalised read count
RBFOX1.nrc	Expression of specific gene in normalised read count
CDKN2B.nrc	Expression of specific gene in normalised read count
B2M.nrc	Expression of specific gene in normalised read count
TERT.nrc	Expression of specific gene in normalised read count
CD8A.nrc	Expression of specific gene in normalised read count
CD274.nrc	Expression of specific gene in normalised read count
VSIR.nrc	Expression of specific gene in normalised read count
HAVCR2.nrc	Expression of specific gene in normalised read count
CTLA4.nrc	Expression of specific gene in normalised read count
PDCD1.nrc	Expression of specific gene in normalised read count
LAG3.nrc	Expression of specific gene in normalised read count
VEGFC.nrc	Expression of specific gene in normalised read count
FLT1.nrc	Expression of specific gene in normalised read count
KDR.nrc	Expression of specific gene in normalised read count
FLT4.nrc	Expression of specific gene in normalised read count
PDGFRB.nrc	Expression of specific gene in normalised read count
Chemotherapy	Patient treated with chemotherapy
Chemotherapy.type	Type of chemotherapy received
Radiotherapy	Patient treated with radiotherapy
Surgery	Patient treated with surgery
Surgery.type	Type of surgery received
Immunotherapy	Patient treated with immunotherapy
Immunotherapy.type	Type of immunotherapy received
History.cancer	Previous history of cancer
Location.cancer1	Location of most recent previous cancer
Comments.cancer1	Comments about the most recent previous cancer (e.g., histological type)
Year.before.cancer1	Time in years between most recent previous cancer diagnosis and current mesothelioma diagnosis
Radiotherapy.cancer1	Patient treated with radiotherapy for the most recent previous cancer
Chemotherapy.cancer1	Patient treated with chemotherapy for the most recent previous cancer
Surgery.cancer1	Patient treated with surgery for the most recent previous cancer
Other.cancer1	Other treatment received for most recent previous cancer
Location.cancer2	Location of second most recent previous cancer
Comments.cancer2	Comments about the second most recent previous cancer (e.g., histological type)
Year.before.cancer2	Time in years between second most recent previous cancer diagnosis and current mesothelioma diagnosis
Radiotherapy.cancer2	Patient treated with radiotherapy for the second most recent previous cancer
Chemotherapy.cancer2	Patient treated with chemotherapy for the second most recent previous cancer
Surgery.cancer2	Patient treated with surgery for the second most recent previous cancer
Symptom.pain	Pain reported at time of diagnosis
Symptom.generalStateWorsening	Worsening state reported at time of diagnosis
Symptom.dyspnea	Dyspnea reported at time of diagnosis
Symptom.pleuralEffusion	Pleural effusion present at time of diagnosis
Feature.Thickening	Pleural thickening present at time of diagnosis
Feature.localizedMass	Localised tumor mass at time of diagnosis
Feature.FibrohyalinePlaques	Fibrohyaline pleural plaques present at time of diagnosis
Symptom.pneumothorax	Pneumothorax present at time of diagnosis
SymptomFeature.other	Other reported symptoms at time of diagnosis (free text form)
